# Supplementary material for: Diboramacrocycles: reversible borole dimerisation–dissociation systems
Source: Chem Sci. 2022 Feb 4;13(10):2932–8. doi: 10.1039/d1sc06908j (PMC8905844; doi:10.1039/d1sc06908j)
Supplement: SC-013-D1SC06908J-s002 [file SC-013-D1SC06908J-s002.cif]

# Electronic Supplementary Material (ESI) for Chemical Science.
# This journal is © The Royal Society of Chemistry 2022

####################################################################### 
# 
# This file contains crystal structure data downloaded from the 
# Cambridge Structural Database (CSD) hosted by the Cambridge 
# Crystallographic Data Centre (CCDC).
# 
# Full information about CCDC data access policies and citation 
# guidelines are available at http://www.ccdc.cam.ac.uk/access/V1 
# 
# Audit and citation data items may have been added by the CCDC. 
# Please retain this information to preserve the provenance of 
# this file and to allow appropriate attribution of the data. 
# 
#######################################################################

data_2a-P
_database_code_depnum_ccdc_archive 'CCDC 2126038'
loop_
_audit_author_name
_audit_author_address
'Sonja Fuchs'
;University Wuerzburg
Germany
;
_audit_update_record             
;
2021-12-03 deposited with the CCDC.	2022-01-17 downloaded from the CCDC.
;


_audit_creation_method           'CIF-fill 1.2u (K.Radacki 2005-21)'
_shelx_SHELXL_version_number     2018/3
_chemical_name_systematic        ?
_chemical_name_common            ?
_chemical_melting_point          ?
_chemical_formula_moiety         'C37 H32 B P S'
_chemical_formula_sum            'C37 H32 B P S'
_chemical_formula_weight         550.46

loop_
_atom_type_symbol
_atom_type_description
_atom_type_scat_dispersion_real
_atom_type_scat_dispersion_imag
_atom_type_scat_source
C C 0.0033 0.0016 'International Tables Vol C Tables 4.2.6.8 and 6.1.1.4'
H H 0.0000 0.0000 'International Tables Vol C Tables 4.2.6.8 and 6.1.1.4'
B B 0.0013 0.0007 'International Tables Vol C Tables 4.2.6.8 and 6.1.1.4'
P P 0.1023 0.0942 'International Tables Vol C Tables 4.2.6.8 and 6.1.1.4'
S S 0.1246 0.1234 'International Tables Vol C Tables 4.2.6.8 and 6.1.1.4'

_space_group_crystal_system      monoclinic
_space_group_IT_number           9
_space_group_name_H-M_alt        'C c'
_space_group_name_Hall           'C -2yc'

_shelx_space_group_comment       
;
The symmetry employed for this shelxl refinement is uniquely defined
by the following loop, which should always be used as a source of
symmetry information in preference to the above space-group names.
They are only intended as comments.
;

loop_
_space_group_symop_operation_xyz
'x, y, z'
'x, -y, z+1/2'
'x+1/2, y+1/2, z'
'x+1/2, -y+1/2, z+1/2'

_cell_length_a                   20.883(11)
_cell_length_b                   8.704(4)
_cell_length_c                   19.093(7)
_cell_angle_alpha                90
_cell_angle_beta                 123.59(3)
_cell_angle_gamma                90
_cell_volume                     2891(2)
_cell_formula_units_Z            4
_cell_measurement_temperature    100(2)
_cell_measurement_reflns_used    6061
_cell_measurement_theta_min      2.34
_cell_measurement_theta_max      25.56


_exptl_special_details           
;
The crystal was immersed in a film of perfluoropolyether oil, mounted on a 
polyimide loop and transferred to stream of cold nitrogen (Oxford Cryostream 800).
;
_exptl_crystal_description       block
_exptl_crystal_colour            colourless
_exptl_crystal_density_meas      ?
_exptl_crystal_density_method    ?
_exptl_crystal_density_diffrn    1.265
_exptl_crystal_F_000             1160
_exptl_transmission_factor_min   ?
_exptl_transmission_factor_max   ?
_exptl_crystal_size_max          0.251
_exptl_crystal_size_mid          0.147
_exptl_crystal_size_min          0.144
_exptl_absorpt_coefficient_mu    0.193
_shelx_estimated_absorpt_T_min   0.953
_shelx_estimated_absorpt_T_max   0.973
_exptl_absorpt_correction_type   multi-scan
_exptl_absorpt_correction_T_min  0.5184
_exptl_absorpt_correction_T_max  0.7454
_exptl_absorpt_process_details   'SadAbs 2016/2 (Bruker AXS)'
loop_
_exptl_crystal_face_index_h
_exptl_crystal_face_index_k
_exptl_crystal_face_index_l
_exptl_crystal_face_perp_dist
-3.00 -1.00 0.00 0.0730
3.00 1.00 0.00 0.0530
-1.00 1.00 -2.00 0.0740
1.00 -1.00 2.00 0.0540
-3.00 -3.00 1.00 0.0910
3.00 3.00 -1.00 0.0250
-3.00 0.00 2.00 0.0750
3.00 0.00 -2.00 0.1010
2.00 -2.00 -5.00 0.1100
-2.00 2.00 5.00 0.0600
2.00 -1.00 -1.00 0.1030
-2.00 1.00 1.00 0.0800
1.00 3.00 2.00 0.0410
-1.00 0.00 -1.00 0.0790
1.00 0.00 1.00 0.0480

_exptl_absorpt_special_details   ?
_diffrn_ambient_environment      N~2~
_diffrn_ambient_temperature      100(2)
_diffrn_radiation_wavelength     0.71073
_diffrn_radiation_type           MoK\a
_diffrn_radiation_monochromator  'multi-layer mirror'
_diffrn_source                   'micro-focus sealed X-ray tube'
_diffrn_source_type              'Incoatec ImS 2.0'
_diffrn_measurement_device       'four-circle diffractometer'
_diffrn_measurement_device_type  'Bruker D8-Quest'
_diffrn_measurement_method       '\f and \w scans'
_diffrn_detector                 CPA
_diffrn_detector_type            'Photon II'
_diffrn_detector_area_resol_mean 7.5
_diffrn_reflns_number            24459
_diffrn_reflns_av_unetI/netI     0.0829
_diffrn_reflns_av_R_equivalents  0.0979
_diffrn_reflns_limit_h_min       -26
_diffrn_reflns_limit_h_max       26
_diffrn_reflns_limit_k_min       -11
_diffrn_reflns_limit_k_max       11
_diffrn_reflns_limit_l_min       -24
_diffrn_reflns_limit_l_max       24
_diffrn_reflns_theta_min         2.325
_diffrn_reflns_theta_max         26.928
_diffrn_reflns_theta_full        26.000
_diffrn_measured_fraction_theta_max 0.983
_diffrn_measured_fraction_theta_full 0.999
_diffrn_reflns_Laue_measured_fraction_max 0.983
_diffrn_reflns_Laue_measured_fraction_full 0.999
_diffrn_reflns_point_group_measured_fraction_max 0.980
_diffrn_reflns_point_group_measured_fraction_full 0.999
_reflns_number_total             6147
_reflns_number_gt                4738
_reflns_threshold_expression     'I > 2\s(I)'
_reflns_Friedel_coverage         0.993
_reflns_Friedel_fraction_max     0.977
_reflns_Friedel_fraction_full    0.999

_reflns_special_details          
;
 Reflections were merged by SHELXL according to the crystal
 class for the calculation of statistics and refinement.
 
 _reflns_Friedel_fraction is defined as the number of unique
 Friedel pairs measured divided by the number that would be
 possible theoretically, ignoring centric projections and
 systematic absences.
;

_computing_data_collection       'BIS 6.2.14 / APEX3 ver. 2019.1 (Bruker AXS)'
_computing_cell_refinement       'Saint+ ver. V8.40A (Bruker AXS)'
_computing_data_reduction        'Saint+ ver. V8.40A (Bruker AXS)'
_computing_structure_solution    'SHELXT (Sheldrick, 2014)'
_computing_structure_refinement  'SHELXL-2018/3 (Sheldrick, 2018)'
_computing_molecular_graphics    'ShelXLe (Huebschle et all, 2011)'
_computing_publication_material  'SHELXL-2018/3 (Sheldrick, 2018)'
_refine_special_details          
;
The displacement parameters of atoms of the benzothiobackbone were restrained 
to the same value with similarity restraint SIMU. The Uii displacement 
parameters of atoms of the benzothiobackbone were restrained with ISOR keyword 
to approximate isotropic behavior.
;
_refine_ls_structure_factor_coef Fsqd
_refine_ls_matrix_type           full
_refine_ls_weighting_scheme      calc
_refine_ls_weighting_details     
'w=1/[\s^2^(Fo^2^)+(0.0521P)^2^+0.2699P] where P=(Fo^2^+2Fc^2^)/3'
_atom_sites_solution_primary     dual
_atom_sites_solution_secondary   difmap
_atom_sites_solution_hydrogens   geom
_refine_ls_hydrogen_treatment    constr
_refine_ls_extinction_method     'SHELXL-2018/3 (Sheldrick 2018)'
_refine_ls_extinction_coef       0.0053(8)
_refine_ls_extinction_expression Fc^*^=kFc[1+0.001xFc^2^\l^3^/sin(2\q)]^-1/4^
_refine_ls_abs_structure_details 
;
 Flack x determined using 1846 quotients [(I+)-(I-)]/[(I+)+(I-)]
 (Parsons, Flack and Wagner, Acta Cryst. B69 (2013) 249-259).
;
_refine_ls_abs_structure_Flack   -0.03(7)
_chemical_absolute_configuration unk
_refine_ls_number_reflns         6147
_refine_ls_number_parameters     465
_refine_ls_number_restraints     278
_refine_ls_R_factor_all          0.0765
_refine_ls_R_factor_gt           0.0526
_refine_ls_wR_factor_ref         0.1255
_refine_ls_wR_factor_gt          0.1124
_refine_ls_goodness_of_fit_ref   1.048
_refine_ls_restrained_S_all      1.032
_refine_ls_shift/su_max          0.000
_refine_ls_shift/su_mean         0.000

loop_
_atom_site_label
_atom_site_type_symbol
_atom_site_fract_x
_atom_site_fract_y
_atom_site_fract_z
_atom_site_U_iso_or_equiv
_atom_site_adp_type
_atom_site_occupancy
_atom_site_site_symmetry_order
_atom_site_calc_flag
_atom_site_refinement_flags_posn
_atom_site_refinement_flags_adp
_atom_site_refinement_flags_occupancy
_atom_site_disorder_assembly
_atom_site_disorder_group
P1_1 P 0.52523(7) 0.68595(14) 0.51059(7) 0.0281(3) Uani 1 1 d . . . . .
B2_1 B 0.5627(3) 0.6235(7) 0.4368(4) 0.0342(13) Uani 1 1 d . . . . .
C3_1 C 0.5088(3) 0.5201(5) 0.5554(3) 0.0277(10) Uani 1 1 d . . . . .
C4_1 C 0.5348(3) 0.5071(6) 0.6399(3) 0.0302(11) Uani 1 1 d . . . . .
H4_1 H 0.562887 0.589408 0.677194 0.036 Uiso 1 1 calc R U . . .
C5_1 C 0.5204(3) 0.3761(6) 0.6708(3) 0.0330(11) Uani 1 1 d . . . . .
H5_1 H 0.539830 0.369752 0.728991 0.040 Uiso 1 1 calc R U . . .
C6_1 C 0.4785(3) 0.2552(5) 0.6184(3) 0.0326(11) Uani 1 1 d . . . . .
C7_1 C 0.4496(3) 0.2711(6) 0.5322(3) 0.0320(11) Uani 1 1 d . . . . .
H7_1 H 0.418606 0.191666 0.494286 0.038 Uiso 1 1 calc R U . . .
C8_1 C 0.4654(3) 0.3993(6) 0.5017(3) 0.0314(11) Uani 1 1 d . . . . .
H8_1 H 0.446530 0.405423 0.443629 0.038 Uiso 1 1 calc R U . . .
C9_1 C 0.4638(3) 0.1126(6) 0.6516(4) 0.0426(13) Uani 1 1 d . . . . .
H9A_1 H 0.429220 0.044487 0.604679 0.064 Uiso 1 1 calc R U . . .
H9B_1 H 0.439978 0.140616 0.681961 0.064 Uiso 1 1 calc R U . . .
H9C_1 H 0.512554 0.059705 0.689931 0.064 Uiso 1 1 calc R U . . .
C10_1 C 0.5973(3) 0.8002(6) 0.5978(3) 0.0295(10) Uani 1 1 d . . . . .
C11_1 C 0.6663(3) 0.7348(6) 0.6605(3) 0.0306(11) Uani 1 1 d . . . . .
H11_1 H 0.674621 0.627854 0.659124 0.037 Uiso 1 1 calc R U . . .
C12_1 C 0.7230(3) 0.8240(6) 0.7246(3) 0.0309(10) Uani 1 1 d . . . . .
H12_1 H 0.770109 0.777472 0.766664 0.037 Uiso 1 1 calc R U . . .
C13_1 C 0.7125(3) 0.9811(5) 0.7292(3) 0.0309(11) Uani 1 1 d . . . . .
C14_1 C 0.7741(3) 1.0760(6) 0.8001(3) 0.0395(12) Uani 1 1 d . . . . .
H14A_1 H 0.750864 1.145536 0.820413 0.059 Uiso 1 1 calc R U . . .
H14B_1 H 0.800742 1.136202 0.780298 0.059 Uiso 1 1 calc R U . . .
H14C_1 H 0.810937 1.008319 0.845966 0.059 Uiso 1 1 calc R U . . .
C15_1 C 0.6442(3) 1.0454(6) 0.6666(3) 0.0370(12) Uani 1 1 d . . . . .
H15_1 H 0.635936 1.152246 0.668323 0.044 Uiso 1 1 calc R U . . .
C16_1 C 0.5875(3) 0.9583(6) 0.6014(3) 0.0339(11) Uani 1 1 d . . . . .
H16_1 H 0.541249 1.006078 0.558356 0.041 Uiso 1 1 calc R U . . .
C17_1 C 0.4370(3) 0.7926(6) 0.4641(3) 0.0296(10) Uani 1 1 d . . . . .
C18_1 C 0.4177(3) 0.9079(6) 0.4043(3) 0.0317(11) Uani 1 1 d . . . . .
H18_1 H 0.452794 0.933695 0.389282 0.038 Uiso 1 1 calc R U . . .
C19_1 C 0.3488(3) 0.9841(6) 0.3670(3) 0.0353(12) Uani 1 1 d . . . . .
H19_1 H 0.337064 1.061273 0.326403 0.042 Uiso 1 1 calc R U . . .
C20_1 C 0.2960(3) 0.9513(6) 0.3872(3) 0.0351(12) Uani 1 1 d . . . . .
C21_1 C 0.3149(3) 0.8400(6) 0.4482(3) 0.0360(12) Uani 1 1 d . . . . .
H21_1 H 0.280188 0.818180 0.464339 0.043 Uiso 1 1 calc R U . . .
C22_1 C 0.3834(3) 0.7615(6) 0.4852(3) 0.0339(11) Uani 1 1 d . . . . .
H22_1 H 0.394889 0.684587 0.525871 0.041 Uiso 1 1 calc R U . . .
C23_1 C 0.2200(3) 1.0316(7) 0.3450(4) 0.0457(14) Uani 1 1 d . . . . .
H23A_1 H 0.181993 0.963281 0.343549 0.069 Uiso 1 1 calc R U . . .
H23B_1 H 0.203180 1.058993 0.287459 0.069 Uiso 1 1 calc R U . . .
H23C_1 H 0.225163 1.124970 0.376388 0.069 Uiso 1 1 calc R U . . .
C24_1 C 0.4992(3) 0.5390(6) 0.3512(3) 0.0319(11) Uani 1 1 d . . . . .
C25_1 C 0.4320(3) 0.6075(6) 0.2892(3) 0.0329(11) Uani 1 1 d . . . . .
H25_1 H 0.420224 0.707539 0.298884 0.040 Uiso 1 1 calc R U . . .
C26_1 C 0.3806(3) 0.5360(7) 0.2131(3) 0.0380(12) Uani 1 1 d . . . . .
H26_1 H 0.334687 0.587244 0.171824 0.046 Uiso 1 1 calc R U . . .
C27_1 C 0.3958(3) 0.3919(6) 0.1972(3) 0.0395(13) Uani 1 1 d . . . . .
H27_1 H 0.360911 0.344170 0.144586 0.047 Uiso 1 1 calc R U . . .
C28_1 C 0.4612(3) 0.3165(6) 0.2570(3) 0.0421(13) Uani 1 1 d . . . . .
H28_1 H 0.471666 0.215946 0.246571 0.051 Uiso 1 1 calc R U . . .
C29_1 C 0.5122(3) 0.3892(6) 0.3334(3) 0.0364(12) Uani 1 1 d . . . . .
H29_1 H 0.557213 0.336045 0.374872 0.044 Uiso 1 1 calc R U . . .
C1_2 C 0.6117(8) 0.7561(14) 0.4348(9) 0.030(3) Uani 0.557(6) 1 d . U P A 1
C2_2 C 0.5895(8) 0.8867(15) 0.3856(9) 0.035(3) Uani 0.557(6) 1 d . U P A 1
H2_2 H 0.536388 0.906596 0.346168 0.042 Uiso 0.557(6) 1 calc R U P A 1
C3_2 C 0.6459(10) 0.9931(18) 0.3934(12) 0.039(3) Uani 0.557(6) 1 d . U P A 1
H3_2 H 0.630540 1.082952 0.359559 0.047 Uiso 0.557(6) 1 calc R U P A 1
C4_2 C 0.7191(13) 0.964(3) 0.4481(10) 0.041(3) Uani 0.557(6) 1 d . U P A 1
H4_2 H 0.755985 1.033965 0.452759 0.049 Uiso 0.557(6) 1 calc R U P A 1
C5_2 C 0.7459(5) 0.8310(12) 0.5010(6) 0.038(2) Uani 0.557(6) 1 d . U P A 1
H5_2 H 0.799279 0.813982 0.540488 0.045 Uiso 0.557(6) 1 calc R U P A 1
C6_2 C 0.6913(6) 0.7274(16) 0.4928(7) 0.030(2) Uani 0.557(6) 1 d . U P A 1
C7_2 C 0.7000(7) 0.5810(15) 0.5334(7) 0.034(2) Uani 0.557(6) 1 d . U P A 1
S8_2 S 0.7803(3) 0.4853(8) 0.6107(4) 0.0388(13) Uani 0.557(6) 1 d . U P A 1
C9_2 C 0.7231(9) 0.3390(19) 0.6075(12) 0.036(3) Uani 0.557(6) 1 d . U P A 1
H9_2 H 0.742349 0.250222 0.642163 0.043 Uiso 0.557(6) 1 calc R U P A 1
C10_2 C 0.6475(8) 0.3652(15) 0.5498(9) 0.033(3) Uani 0.557(6) 1 d . U P A 1
H10_2 H 0.607899 0.295637 0.538759 0.040 Uiso 0.557(6) 1 calc R U P A 1
C11_2 C 0.6340(9) 0.5060(17) 0.5080(10) 0.031(3) Uani 0.557(6) 1 d . U P A 1
C1_3 C 0.6410(12) 0.5478(18) 0.5002(12) 0.029(3) Uani 0.443(6) 1 d . U P A 2
C2_3 C 0.6571(10) 0.411(2) 0.5410(12) 0.034(3) Uani 0.443(6) 1 d . U P A 2
H2_3 H 0.616426 0.342722 0.528275 0.040 Uiso 0.443(6) 1 calc R U P A 2
C3_3 C 0.7340(12) 0.369(2) 0.6021(15) 0.035(4) Uani 0.443(6) 1 d . U P A 2
H3_3 H 0.744553 0.271107 0.628653 0.042 Uiso 0.443(6) 1 calc R U P A 2
C4_3 C 0.791(2) 0.463(4) 0.623(2) 0.037(4) Uani 0.443(6) 1 d . U P A 2
H4_3 H 0.842180 0.434631 0.665501 0.044 Uiso 0.443(6) 1 calc R U P A 2
C5_3 C 0.7785(6) 0.6057(14) 0.5824(7) 0.033(2) Uani 0.443(6) 1 d . U P A 2
H5_3 H 0.819911 0.672070 0.595945 0.040 Uiso 0.443(6) 1 calc R U P A 2
C6_3 C 0.7052(8) 0.6445(18) 0.5239(9) 0.027(2) Uani 0.443(6) 1 d . U P A 2
C7_3 C 0.6745(8) 0.7879(15) 0.4744(8) 0.028(2) Uani 0.443(6) 1 d . U P A 2
S8_3 S 0.7222(3) 0.9473(7) 0.4708(3) 0.0362(13) Uani 0.443(6) 1 d . U P A 2
C9_3 C 0.6335(12) 1.024(2) 0.3948(15) 0.036(3) Uani 0.443(6) 1 d . U P A 2
H9_3 H 0.627833 1.121716 0.369432 0.044 Uiso 0.443(6) 1 calc R U P A 2
C10_3 C 0.5762(10) 0.9378(17) 0.3759(11) 0.033(3) Uani 0.443(6) 1 d . U P A 2
H10_3 H 0.524358 0.964847 0.334760 0.040 Uiso 0.443(6) 1 calc R U P A 2
C11_3 C 0.5977(10) 0.796(2) 0.4228(12) 0.028(3) Uani 0.443(6) 1 d . U P A 2

loop_
_atom_site_aniso_label
_atom_site_aniso_U_11
_atom_site_aniso_U_22
_atom_site_aniso_U_33
_atom_site_aniso_U_23
_atom_site_aniso_U_13
_atom_site_aniso_U_12
P1_1 0.0243(6) 0.0271(6) 0.0290(6) -0.0012(6) 0.0122(5) 0.0005(6)
B2_1 0.031(3) 0.037(3) 0.036(3) -0.005(3) 0.020(2) -0.001(3)
C3_1 0.022(2) 0.030(2) 0.028(2) -0.002(2) 0.0108(19) 0.003(2)
C4_1 0.026(2) 0.033(3) 0.031(2) -0.007(2) 0.016(2) -0.006(2)
C5_1 0.030(2) 0.037(3) 0.032(2) -0.004(2) 0.017(2) -0.005(2)
C6_1 0.026(2) 0.031(2) 0.042(3) -0.008(2) 0.020(2) -0.007(2)
C7_1 0.028(2) 0.031(3) 0.034(3) -0.008(2) 0.015(2) -0.005(2)
C8_1 0.024(2) 0.034(3) 0.029(2) -0.006(2) 0.011(2) -0.001(2)
C9_1 0.051(3) 0.040(3) 0.048(3) -0.011(3) 0.034(3) -0.017(3)
C10_1 0.028(2) 0.030(3) 0.030(2) 0.001(2) 0.015(2) 0.003(2)
C11_1 0.032(3) 0.029(2) 0.032(2) 0.001(2) 0.018(2) 0.000(2)
C12_1 0.027(2) 0.032(2) 0.031(2) 0.001(2) 0.014(2) 0.001(2)
C13_1 0.028(2) 0.033(3) 0.033(2) -0.005(2) 0.017(2) -0.001(2)
C14_1 0.030(3) 0.043(3) 0.037(3) -0.010(2) 0.013(2) -0.005(2)
C15_1 0.032(3) 0.028(3) 0.045(3) -0.007(2) 0.018(2) -0.001(2)
C16_1 0.030(3) 0.030(3) 0.036(3) 0.002(2) 0.015(2) 0.005(2)
C17_1 0.027(2) 0.032(3) 0.026(2) -0.003(2) 0.0119(19) -0.001(2)
C18_1 0.035(3) 0.028(2) 0.029(2) -0.008(2) 0.016(2) -0.004(2)
C19_1 0.034(3) 0.027(3) 0.031(2) -0.006(2) 0.010(2) 0.002(2)
C20_1 0.029(3) 0.030(3) 0.033(3) -0.011(2) 0.009(2) 0.000(2)
C21_1 0.030(2) 0.040(3) 0.036(3) -0.005(2) 0.016(2) 0.000(2)
C22_1 0.030(3) 0.038(3) 0.032(2) 0.004(2) 0.016(2) 0.006(2)
C23_1 0.032(3) 0.042(3) 0.052(3) -0.003(3) 0.016(3) 0.010(3)
C24_1 0.030(2) 0.033(3) 0.036(3) -0.006(2) 0.020(2) -0.004(2)
C25_1 0.030(2) 0.034(3) 0.035(3) -0.003(2) 0.018(2) -0.002(2)
C26_1 0.029(3) 0.050(3) 0.033(3) -0.004(2) 0.016(2) -0.005(3)
C27_1 0.040(3) 0.047(3) 0.033(3) -0.012(2) 0.021(2) -0.017(3)
C28_1 0.053(3) 0.031(3) 0.044(3) -0.008(3) 0.028(3) -0.009(3)
C29_1 0.039(3) 0.035(3) 0.034(3) 0.002(2) 0.019(2) 0.002(2)
C1_2 0.032(5) 0.032(5) 0.030(4) -0.005(4) 0.020(3) -0.007(4)
C2_2 0.037(5) 0.036(5) 0.034(4) -0.006(4) 0.022(4) -0.006(4)
C3_2 0.044(5) 0.040(5) 0.039(4) 0.003(4) 0.026(4) -0.002(4)
C4_2 0.044(4) 0.042(5) 0.035(5) -0.002(4) 0.022(4) -0.007(4)
C5_2 0.033(4) 0.046(4) 0.035(4) -0.003(4) 0.019(3) -0.004(3)
C6_2 0.031(4) 0.037(4) 0.030(4) -0.007(3) 0.021(3) -0.004(3)
C7_2 0.032(4) 0.041(4) 0.032(3) -0.002(3) 0.020(3) -0.003(3)
S8_2 0.0258(19) 0.050(3) 0.041(2) 0.0050(17) 0.0183(17) 0.0033(16)
C9_2 0.027(4) 0.039(5) 0.043(4) 0.004(4) 0.020(3) 0.002(4)
C10_2 0.033(4) 0.034(5) 0.035(4) -0.001(4) 0.020(3) 0.006(4)
C11_2 0.029(4) 0.035(5) 0.032(4) -0.002(4) 0.019(3) 0.002(4)
C1_3 0.029(5) 0.025(5) 0.031(5) 0.002(4) 0.016(4) 0.002(4)
C2_3 0.030(5) 0.030(6) 0.036(5) -0.003(5) 0.016(4) 0.001(4)
C3_3 0.031(5) 0.031(6) 0.039(5) 0.000(5) 0.018(4) 0.004(4)
C4_3 0.034(6) 0.032(6) 0.037(5) 0.005(5) 0.015(4) 0.001(5)
C5_3 0.032(4) 0.030(5) 0.035(4) 0.002(4) 0.016(3) 0.003(4)
C6_3 0.030(4) 0.025(4) 0.028(4) 0.002(4) 0.017(3) 0.001(4)
C7_3 0.031(4) 0.027(4) 0.028(4) 0.001(3) 0.017(3) 0.002(4)
S8_3 0.0329(18) 0.031(2) 0.036(2) 0.0046(18) 0.013(2) -0.0017(15)
C9_3 0.035(5) 0.033(5) 0.035(4) 0.005(4) 0.015(4) 0.004(4)
C10_3 0.033(5) 0.030(5) 0.029(5) 0.002(4) 0.012(4) 0.003(4)
C11_3 0.029(5) 0.026(5) 0.026(5) -0.003(4) 0.013(4) 0.000(4)

_geom_special_details            
;
 All esds (except the esd in the dihedral angle between two l.s. planes)
 are estimated using the full covariance matrix.  The cell esds are taken
 into account individually in the estimation of esds in distances, angles
 and torsion angles; correlations between esds in cell parameters are only
 used when they are defined by crystal symmetry.  An approximate (isotropic)
 treatment of cell esds is used for estimating esds involving l.s. planes.
;

loop_
_geom_bond_atom_site_label_1
_geom_bond_atom_site_label_2
_geom_bond_distance
_geom_bond_site_symmetry_2
_geom_bond_publ_flag
P1_1 C17_1 1.799(5) . ?
P1_1 C10_1 1.804(5) . ?
P1_1 C3_1 1.804(5) . ?
P1_1 B2_1 2.028(6) . ?
B2_1 C1_3 1.54(2) . ?
B2_1 C1_2 1.557(16) . ?
B2_1 C24_1 1.604(7) . ?
B2_1 C11_2 1.694(17) . ?
B2_1 C11_3 1.75(2) . ?
C3_1 C4_1 1.395(6) . ?
C3_1 C8_1 1.396(6) . ?
C4_1 C5_1 1.390(7) . ?
C4_1 H4_1 0.9500 . ?
C5_1 C6_1 1.381(7) . ?
C5_1 H5_1 0.9500 . ?
C6_1 C7_1 1.412(7) . ?
C6_1 C9_1 1.501(7) . ?
C7_1 C8_1 1.381(7) . ?
C7_1 H7_1 0.9500 . ?
C8_1 H8_1 0.9500 . ?
C9_1 H9A_1 0.9800 . ?
C9_1 H9B_1 0.9800 . ?
C9_1 H9C_1 0.9800 . ?
C10_1 C11_1 1.387(6) . ?
C10_1 C16_1 1.398(7) . ?
C11_1 C12_1 1.378(7) . ?
C11_1 H11_1 0.9500 . ?
C12_1 C13_1 1.395(7) . ?
C12_1 H12_1 0.9500 . ?
C13_1 C15_1 1.375(7) . ?
C13_1 C14_1 1.497(7) . ?
C14_1 H14A_1 0.9800 . ?
C14_1 H14B_1 0.9800 . ?
C14_1 H14C_1 0.9800 . ?
C15_1 C16_1 1.377(7) . ?
C15_1 H15_1 0.9500 . ?
C16_1 H16_1 0.9500 . ?
C17_1 C18_1 1.402(7) . ?
C17_1 C22_1 1.409(7) . ?
C18_1 C19_1 1.372(7) . ?
C18_1 H18_1 0.9500 . ?
C19_1 C20_1 1.384(7) . ?
C19_1 H19_1 0.9500 . ?
C20_1 C21_1 1.393(7) . ?
C20_1 C23_1 1.497(7) . ?
C21_1 C22_1 1.378(7) . ?
C21_1 H21_1 0.9500 . ?
C22_1 H22_1 0.9500 . ?
C23_1 H23A_1 0.9800 . ?
C23_1 H23B_1 0.9800 . ?
C23_1 H23C_1 0.9800 . ?
C24_1 C25_1 1.374(7) . ?
C24_1 C29_1 1.411(7) . ?
C25_1 C26_1 1.388(7) . ?
C25_1 H25_1 0.9500 . ?
C26_1 C27_1 1.368(8) . ?
C26_1 H26_1 0.9500 . ?
C27_1 C28_1 1.369(8) . ?
C27_1 H27_1 0.9500 . ?
C28_1 C29_1 1.394(7) . ?
C28_1 H28_1 0.9500 . ?
C29_1 H29_1 0.9500 . ?
C1_2 C2_2 1.381(17) . ?
C1_2 C6_2 1.420(17) . ?
C2_2 C3_2 1.44(2) . ?
C2_2 H2_2 0.9500 . ?
C3_2 C4_2 1.31(3) . ?
C3_2 H3_2 0.9500 . ?
C4_2 C5_2 1.43(2) . ?
C4_2 H4_2 0.9500 . ?
C5_2 C6_2 1.394(14) . ?
C5_2 H5_2 0.9500 . ?
C6_2 C7_2 1.449(16) . ?
C7_2 C11_2 1.350(17) . ?
C7_2 S8_2 1.717(13) . ?
S8_2 C9_2 1.724(16) . ?
C9_2 C10_2 1.353(19) . ?
C9_2 H9_2 0.9500 . ?
C10_2 C11_2 1.403(17) . ?
C10_2 H10_2 0.9500 . ?
C1_3 C2_3 1.36(2) . ?
C1_3 C6_3 1.43(2) . ?
C2_3 C3_3 1.41(3) . ?
C2_3 H2_3 0.9500 . ?
C3_3 C4_3 1.32(4) . ?
C3_3 H3_3 0.9500 . ?
C4_3 C5_3 1.40(3) . ?
C4_3 H4_3 0.9500 . ?
C5_3 C6_3 1.345(17) . ?
C5_3 H5_3 0.9500 . ?
C6_3 C7_3 1.481(17) . ?
C7_3 C11_3 1.34(2) . ?
C7_3 S8_3 1.731(15) . ?
S8_3 C9_3 1.74(2) . ?
C9_3 C10_3 1.29(3) . ?
C9_3 H9_3 0.9500 . ?
C10_3 C11_3 1.45(2) . ?
C10_3 H10_3 0.9500 . ?

loop_
_geom_angle_atom_site_label_1
_geom_angle_atom_site_label_2
_geom_angle_atom_site_label_3
_geom_angle
_geom_angle_site_symmetry_1
_geom_angle_site_symmetry_3
_geom_angle_publ_flag
C17_1 P1_1 C10_1 106.0(2) . . ?
C17_1 P1_1 C3_1 103.6(2) . . ?
C10_1 P1_1 C3_1 106.5(2) . . ?
C17_1 P1_1 B2_1 118.6(2) . . ?
C10_1 P1_1 B2_1 110.1(2) . . ?
C3_1 P1_1 B2_1 111.2(2) . . ?
C1_3 B2_1 C24_1 121.6(8) . . ?
C1_2 B2_1 C24_1 120.0(7) . . ?
C1_2 B2_1 C11_2 99.8(7) . . ?
C24_1 B2_1 C11_2 113.9(6) . . ?
C1_3 B2_1 C11_3 97.8(9) . . ?
C24_1 B2_1 C11_3 114.6(7) . . ?
C1_3 B2_1 P1_1 102.6(9) . . ?
C1_2 B2_1 P1_1 109.2(7) . . ?
C24_1 B2_1 P1_1 114.3(3) . . ?
C11_2 B2_1 P1_1 96.3(6) . . ?
C11_3 B2_1 P1_1 103.3(8) . . ?
C4_1 C3_1 C8_1 117.9(4) . . ?
C4_1 C3_1 P1_1 124.0(4) . . ?
C8_1 C3_1 P1_1 118.1(3) . . ?
C5_1 C4_1 C3_1 121.4(5) . . ?
C5_1 C4_1 H4_1 119.3 . . ?
C3_1 C4_1 H4_1 119.3 . . ?
C6_1 C5_1 C4_1 121.1(5) . . ?
C6_1 C5_1 H5_1 119.5 . . ?
C4_1 C5_1 H5_1 119.5 . . ?
C5_1 C6_1 C7_1 117.4(4) . . ?
C5_1 C6_1 C9_1 121.3(5) . . ?
C7_1 C6_1 C9_1 121.2(4) . . ?
C8_1 C7_1 C6_1 121.6(4) . . ?
C8_1 C7_1 H7_1 119.2 . . ?
C6_1 C7_1 H7_1 119.2 . . ?
C7_1 C8_1 C3_1 120.6(4) . . ?
C7_1 C8_1 H8_1 119.7 . . ?
C3_1 C8_1 H8_1 119.7 . . ?
C6_1 C9_1 H9A_1 109.5 . . ?
C6_1 C9_1 H9B_1 109.5 . . ?
H9A_1 C9_1 H9B_1 109.5 . . ?
C6_1 C9_1 H9C_1 109.5 . . ?
H9A_1 C9_1 H9C_1 109.5 . . ?
H9B_1 C9_1 H9C_1 109.5 . . ?
C11_1 C10_1 C16_1 118.2(5) . . ?
C11_1 C10_1 P1_1 120.5(4) . . ?
C16_1 C10_1 P1_1 121.2(4) . . ?
C12_1 C11_1 C10_1 120.5(5) . . ?
C12_1 C11_1 H11_1 119.8 . . ?
C10_1 C11_1 H11_1 119.8 . . ?
C11_1 C12_1 C13_1 121.4(4) . . ?
C11_1 C12_1 H12_1 119.3 . . ?
C13_1 C12_1 H12_1 119.3 . . ?
C15_1 C13_1 C12_1 117.9(4) . . ?
C15_1 C13_1 C14_1 121.4(4) . . ?
C12_1 C13_1 C14_1 120.8(4) . . ?
C13_1 C14_1 H14A_1 109.5 . . ?
C13_1 C14_1 H14B_1 109.5 . . ?
H14A_1 C14_1 H14B_1 109.5 . . ?
C13_1 C14_1 H14C_1 109.5 . . ?
H14A_1 C14_1 H14C_1 109.5 . . ?
H14B_1 C14_1 H14C_1 109.5 . . ?
C13_1 C15_1 C16_1 121.5(5) . . ?
C13_1 C15_1 H15_1 119.3 . . ?
C16_1 C15_1 H15_1 119.3 . . ?
C15_1 C16_1 C10_1 120.7(5) . . ?
C15_1 C16_1 H16_1 119.7 . . ?
C10_1 C16_1 H16_1 119.7 . . ?
C18_1 C17_1 C22_1 117.0(4) . . ?
C18_1 C17_1 P1_1 121.7(4) . . ?
C22_1 C17_1 P1_1 121.2(4) . . ?
C19_1 C18_1 C17_1 121.0(5) . . ?
C19_1 C18_1 H18_1 119.5 . . ?
C17_1 C18_1 H18_1 119.5 . . ?
C18_1 C19_1 C20_1 121.6(5) . . ?
C18_1 C19_1 H19_1 119.2 . . ?
C20_1 C19_1 H19_1 119.2 . . ?
C19_1 C20_1 C21_1 118.4(5) . . ?
C19_1 C20_1 C23_1 121.6(5) . . ?
C21_1 C20_1 C23_1 119.9(5) . . ?
C22_1 C21_1 C20_1 120.4(5) . . ?
C22_1 C21_1 H21_1 119.8 . . ?
C20_1 C21_1 H21_1 119.8 . . ?
C21_1 C22_1 C17_1 121.5(5) . . ?
C21_1 C22_1 H22_1 119.3 . . ?
C17_1 C22_1 H22_1 119.3 . . ?
C20_1 C23_1 H23A_1 109.5 . . ?
C20_1 C23_1 H23B_1 109.5 . . ?
H23A_1 C23_1 H23B_1 109.5 . . ?
C20_1 C23_1 H23C_1 109.5 . . ?
H23A_1 C23_1 H23C_1 109.5 . . ?
H23B_1 C23_1 H23C_1 109.5 . . ?
C25_1 C24_1 C29_1 115.7(5) . . ?
C25_1 C24_1 B2_1 123.6(4) . . ?
C29_1 C24_1 B2_1 120.6(5) . . ?
C24_1 C25_1 C26_1 122.5(5) . . ?
C24_1 C25_1 H25_1 118.8 . . ?
C26_1 C25_1 H25_1 118.8 . . ?
C27_1 C26_1 C25_1 120.2(5) . . ?
C27_1 C26_1 H26_1 119.9 . . ?
C25_1 C26_1 H26_1 119.9 . . ?
C26_1 C27_1 C28_1 120.1(5) . . ?
C26_1 C27_1 H27_1 120.0 . . ?
C28_1 C27_1 H27_1 120.0 . . ?
C27_1 C28_1 C29_1 119.2(5) . . ?
C27_1 C28_1 H28_1 120.4 . . ?
C29_1 C28_1 H28_1 120.4 . . ?
C28_1 C29_1 C24_1 122.3(5) . . ?
C28_1 C29_1 H29_1 118.8 . . ?
C24_1 C29_1 H29_1 118.8 . . ?
C2_2 C1_2 C6_2 118.9(12) . . ?
C2_2 C1_2 B2_1 130.5(11) . . ?
C6_2 C1_2 B2_1 110.6(10) . . ?
C1_2 C2_2 C3_2 120.7(12) . . ?
C1_2 C2_2 H2_2 119.6 . . ?
C3_2 C2_2 H2_2 119.6 . . ?
C4_2 C3_2 C2_2 118.8(18) . . ?
C4_2 C3_2 H3_2 120.6 . . ?
C2_2 C3_2 H3_2 120.6 . . ?
C3_2 C4_2 C5_2 123(2) . . ?
C3_2 C4_2 H4_2 118.3 . . ?
C5_2 C4_2 H4_2 118.3 . . ?
C6_2 C5_2 C4_2 117.8(13) . . ?
C6_2 C5_2 H5_2 121.1 . . ?
C4_2 C5_2 H5_2 121.1 . . ?
C5_2 C6_2 C1_2 120.4(13) . . ?
C5_2 C6_2 C7_2 131.0(12) . . ?
C1_2 C6_2 C7_2 108.5(10) . . ?
C11_2 C7_2 C6_2 115.6(11) . . ?
C11_2 C7_2 S8_2 113.1(10) . . ?
C6_2 C7_2 S8_2 131.3(10) . . ?
C7_2 S8_2 C9_2 90.0(7) . . ?
C10_2 C9_2 S8_2 112.2(11) . . ?
C10_2 C9_2 H9_2 123.9 . . ?
S8_2 C9_2 H9_2 123.9 . . ?
C9_2 C10_2 C11_2 112.8(12) . . ?
C9_2 C10_2 H10_2 123.6 . . ?
C11_2 C10_2 H10_2 123.6 . . ?
C7_2 C11_2 C10_2 111.9(13) . . ?
C7_2 C11_2 B2_1 105.4(10) . . ?
C10_2 C11_2 B2_1 142.7(11) . . ?
C2_3 C1_3 C6_3 116.3(16) . . ?
C2_3 C1_3 B2_1 130.0(15) . . ?
C6_3 C1_3 B2_1 113.4(11) . . ?
C1_3 C2_3 C3_3 120.5(15) . . ?
C1_3 C2_3 H2_3 119.7 . . ?
C3_3 C2_3 H2_3 119.7 . . ?
C4_3 C3_3 C2_3 121(2) . . ?
C4_3 C3_3 H3_3 119.7 . . ?
C2_3 C3_3 H3_3 119.7 . . ?
C3_3 C4_3 C5_3 122(3) . . ?
C3_3 C4_3 H4_3 119.2 . . ?
C5_3 C4_3 H4_3 119.2 . . ?
C6_3 C5_3 C4_3 117.4(19) . . ?
C6_3 C5_3 H5_3 121.3 . . ?
C4_3 C5_3 H5_3 121.3 . . ?
C5_3 C6_3 C1_3 123.5(15) . . ?
C5_3 C6_3 C7_3 129.3(14) . . ?
C1_3 C6_3 C7_3 107.2(12) . . ?
C11_3 C7_3 C6_3 115.5(14) . . ?
C11_3 C7_3 S8_3 114.3(12) . . ?
C6_3 C7_3 S8_3 130.2(11) . . ?
C7_3 S8_3 C9_3 88.4(10) . . ?
C10_3 C9_3 S8_3 113.9(15) . . ?
C10_3 C9_3 H9_3 123.0 . . ?
S8_3 C9_3 H9_3 123.0 . . ?
C9_3 C10_3 C11_3 114.0(15) . . ?
C9_3 C10_3 H10_3 123.0 . . ?
C11_3 C10_3 H10_3 123.0 . . ?
C7_3 C11_3 C10_3 109.5(16) . . ?
C7_3 C11_3 B2_1 105.9(12) . . ?
C10_3 C11_3 B2_1 144.5(12) . . ?

loop_
_geom_torsion_atom_site_label_1
_geom_torsion_atom_site_label_2
_geom_torsion_atom_site_label_3
_geom_torsion_atom_site_label_4
_geom_torsion
_geom_torsion_site_symmetry_1
_geom_torsion_site_symmetry_2
_geom_torsion_site_symmetry_3
_geom_torsion_site_symmetry_4
_geom_torsion_publ_flag
C17_1 P1_1 C3_1 C4_1 -98.4(4) . . . . ?
C10_1 P1_1 C3_1 C4_1 13.2(5) . . . . ?
B2_1 P1_1 C3_1 C4_1 133.1(4) . . . . ?
C17_1 P1_1 C3_1 C8_1 79.4(4) . . . . ?
C10_1 P1_1 C3_1 C8_1 -169.0(4) . . . . ?
B2_1 P1_1 C3_1 C8_1 -49.1(4) . . . . ?
C8_1 C3_1 C4_1 C5_1 2.2(7) . . . . ?
P1_1 C3_1 C4_1 C5_1 -179.9(4) . . . . ?
C3_1 C4_1 C5_1 C6_1 -1.4(7) . . . . ?
C4_1 C5_1 C6_1 C7_1 -1.1(7) . . . . ?
C4_1 C5_1 C6_1 C9_1 179.1(5) . . . . ?
C5_1 C6_1 C7_1 C8_1 2.8(7) . . . . ?
C9_1 C6_1 C7_1 C8_1 -177.4(5) . . . . ?
C6_1 C7_1 C8_1 C3_1 -1.9(7) . . . . ?
C4_1 C3_1 C8_1 C7_1 -0.6(7) . . . . ?
P1_1 C3_1 C8_1 C7_1 -178.5(4) . . . . ?
C17_1 P1_1 C10_1 C11_1 162.4(4) . . . . ?
C3_1 P1_1 C10_1 C11_1 52.5(4) . . . . ?
B2_1 P1_1 C10_1 C11_1 -68.2(4) . . . . ?
C17_1 P1_1 C10_1 C16_1 -21.8(5) . . . . ?
C3_1 P1_1 C10_1 C16_1 -131.7(4) . . . . ?
B2_1 P1_1 C10_1 C16_1 107.7(4) . . . . ?
C16_1 C10_1 C11_1 C12_1 0.6(7) . . . . ?
P1_1 C10_1 C11_1 C12_1 176.6(4) . . . . ?
C10_1 C11_1 C12_1 C13_1 0.8(7) . . . . ?
C11_1 C12_1 C13_1 C15_1 -1.2(7) . . . . ?
C11_1 C12_1 C13_1 C14_1 179.0(5) . . . . ?
C12_1 C13_1 C15_1 C16_1 0.2(7) . . . . ?
C14_1 C13_1 C15_1 C16_1 -180.0(5) . . . . ?
C13_1 C15_1 C16_1 C10_1 1.2(8) . . . . ?
C11_1 C10_1 C16_1 C15_1 -1.6(7) . . . . ?
P1_1 C10_1 C16_1 C15_1 -177.5(4) . . . . ?
C10_1 P1_1 C17_1 C18_1 85.0(4) . . . . ?
C3_1 P1_1 C17_1 C18_1 -163.0(4) . . . . ?
B2_1 P1_1 C17_1 C18_1 -39.2(5) . . . . ?
C10_1 P1_1 C17_1 C22_1 -96.2(4) . . . . ?
C3_1 P1_1 C17_1 C22_1 15.8(4) . . . . ?
B2_1 P1_1 C17_1 C22_1 139.6(4) . . . . ?
C22_1 C17_1 C18_1 C19_1 -1.3(7) . . . . ?
P1_1 C17_1 C18_1 C19_1 177.5(4) . . . . ?
C17_1 C18_1 C19_1 C20_1 0.4(7) . . . . ?
C18_1 C19_1 C20_1 C21_1 1.3(7) . . . . ?
C18_1 C19_1 C20_1 C23_1 -178.4(5) . . . . ?
C19_1 C20_1 C21_1 C22_1 -2.1(7) . . . . ?
C23_1 C20_1 C21_1 C22_1 177.6(5) . . . . ?
C20_1 C21_1 C22_1 C17_1 1.2(7) . . . . ?
C18_1 C17_1 C22_1 C21_1 0.5(7) . . . . ?
P1_1 C17_1 C22_1 C21_1 -178.3(4) . . . . ?
C1_3 B2_1 C24_1 C25_1 -173.5(10) . . . . ?
C1_2 B2_1 C24_1 C25_1 -70.0(9) . . . . ?
C11_2 B2_1 C24_1 C25_1 172.0(7) . . . . ?
C11_3 B2_1 C24_1 C25_1 -56.4(9) . . . . ?
P1_1 B2_1 C24_1 C25_1 62.6(6) . . . . ?
C1_3 B2_1 C24_1 C29_1 2.8(11) . . . . ?
C1_2 B2_1 C24_1 C29_1 106.3(8) . . . . ?
C11_2 B2_1 C24_1 C29_1 -11.8(9) . . . . ?
C11_3 B2_1 C24_1 C29_1 119.9(8) . . . . ?
P1_1 B2_1 C24_1 C29_1 -121.1(4) . . . . ?
C29_1 C24_1 C25_1 C26_1 -1.3(7) . . . . ?
B2_1 C24_1 C25_1 C26_1 175.1(5) . . . . ?
C24_1 C25_1 C26_1 C27_1 0.0(7) . . . . ?
C25_1 C26_1 C27_1 C28_1 1.1(8) . . . . ?
C26_1 C27_1 C28_1 C29_1 -0.8(8) . . . . ?
C27_1 C28_1 C29_1 C24_1 -0.6(8) . . . . ?
C25_1 C24_1 C29_1 C28_1 1.6(7) . . . . ?
B2_1 C24_1 C29_1 C28_1 -174.9(5) . . . . ?
C24_1 B2_1 C1_2 C2_2 50.7(17) . . . . ?
C11_2 B2_1 C1_2 C2_2 175.7(15) . . . . ?
P1_1 B2_1 C1_2 C2_2 -84.0(15) . . . . ?
C24_1 B2_1 C1_2 C6_2 -127.1(9) . . . . ?
C11_2 B2_1 C1_2 C6_2 -2.1(12) . . . . ?
P1_1 B2_1 C1_2 C6_2 98.1(10) . . . . ?
C6_2 C1_2 C2_2 C3_2 -0.7(19) . . . . ?
B2_1 C1_2 C2_2 C3_2 -178.3(14) . . . . ?
C1_2 C2_2 C3_2 C4_2 0(2) . . . . ?
C2_2 C3_2 C4_2 C5_2 0(3) . . . . ?
C3_2 C4_2 C5_2 C6_2 1(2) . . . . ?
C4_2 C5_2 C6_2 C1_2 -1.4(17) . . . . ?
C4_2 C5_2 C6_2 C7_2 176.5(13) . . . . ?
C2_2 C1_2 C6_2 C5_2 1.3(17) . . . . ?
B2_1 C1_2 C6_2 C5_2 179.4(9) . . . . ?
C2_2 C1_2 C6_2 C7_2 -177.0(12) . . . . ?
B2_1 C1_2 C6_2 C7_2 1.1(13) . . . . ?
C5_2 C6_2 C7_2 C11_2 -177.3(12) . . . . ?
C1_2 C6_2 C7_2 C11_2 0.8(15) . . . . ?
C5_2 C6_2 C7_2 S8_2 4.0(19) . . . . ?
C1_2 C6_2 C7_2 S8_2 -177.9(10) . . . . ?
C11_2 C7_2 S8_2 C9_2 0.7(12) . . . . ?
C6_2 C7_2 S8_2 C9_2 179.5(13) . . . . ?
C7_2 S8_2 C9_2 C10_2 0.3(14) . . . . ?
S8_2 C9_2 C10_2 C11_2 -1.3(19) . . . . ?
C6_2 C7_2 C11_2 C10_2 179.5(11) . . . . ?
S8_2 C7_2 C11_2 C10_2 -1.6(15) . . . . ?
C6_2 C7_2 C11_2 B2_1 -2.1(14) . . . . ?
S8_2 C7_2 C11_2 B2_1 176.8(8) . . . . ?
C9_2 C10_2 C11_2 C7_2 1.8(18) . . . . ?
C9_2 C10_2 C11_2 B2_1 -175.6(17) . . . . ?
C1_2 B2_1 C11_2 C7_2 2.5(12) . . . . ?
C24_1 B2_1 C11_2 C7_2 131.6(9) . . . . ?
P1_1 B2_1 C11_2 C7_2 -108.3(10) . . . . ?
C1_2 B2_1 C11_2 C10_2 -180.0(19) . . . . ?
C24_1 B2_1 C11_2 C10_2 -51(2) . . . . ?
P1_1 B2_1 C11_2 C10_2 69(2) . . . . ?
C24_1 B2_1 C1_3 C2_3 -57(2) . . . . ?
C11_3 B2_1 C1_3 C2_3 177(2) . . . . ?
P1_1 B2_1 C1_3 C2_3 72(2) . . . . ?
C24_1 B2_1 C1_3 C6_3 128.5(12) . . . . ?
C11_3 B2_1 C1_3 C6_3 3.2(17) . . . . ?
P1_1 B2_1 C1_3 C6_3 -102.4(14) . . . . ?
C6_3 C1_3 C2_3 C3_3 -1(3) . . . . ?
B2_1 C1_3 C2_3 C3_3 -175.1(18) . . . . ?
C1_3 C2_3 C3_3 C4_3 2(4) . . . . ?
C2_3 C3_3 C4_3 C5_3 -3(5) . . . . ?
C3_3 C4_3 C5_3 C6_3 2(4) . . . . ?
C4_3 C5_3 C6_3 C1_3 -1(3) . . . . ?
C4_3 C5_3 C6_3 C7_3 177(2) . . . . ?
C2_3 C1_3 C6_3 C5_3 1(2) . . . . ?
B2_1 C1_3 C6_3 C5_3 175.6(13) . . . . ?
C2_3 C1_3 C6_3 C7_3 -178.1(16) . . . . ?
B2_1 C1_3 C6_3 C7_3 -3.1(18) . . . . ?
C5_3 C6_3 C7_3 C11_3 -177.3(15) . . . . ?
C1_3 C6_3 C7_3 C11_3 1.2(18) . . . . ?
C5_3 C6_3 C7_3 S8_3 4(2) . . . . ?
C1_3 C6_3 C7_3 S8_3 -177.3(12) . . . . ?
C11_3 C7_3 S8_3 C9_3 -0.9(14) . . . . ?
C6_3 C7_3 S8_3 C9_3 177.7(15) . . . . ?
C7_3 S8_3 C9_3 C10_3 0.0(17) . . . . ?
S8_3 C9_3 C10_3 C11_3 1(2) . . . . ?
C6_3 C7_3 C11_3 C10_3 -177.3(13) . . . . ?
S8_3 C7_3 C11_3 C10_3 1.5(18) . . . . ?
C6_3 C7_3 C11_3 B2_1 0.9(17) . . . . ?
S8_3 C7_3 C11_3 B2_1 179.6(9) . . . . ?
C9_3 C10_3 C11_3 C7_3 -1(2) . . . . ?
C9_3 C10_3 C11_3 B2_1 -178(2) . . . . ?
C1_3 B2_1 C11_3 C7_3 -2.4(15) . . . . ?
C24_1 B2_1 C11_3 C7_3 -132.4(11) . . . . ?
P1_1 B2_1 C11_3 C7_3 102.6(12) . . . . ?
C1_3 B2_1 C11_3 C10_3 175(3) . . . . ?
C24_1 B2_1 C11_3 C10_3 45(3) . . . . ?
P1_1 B2_1 C11_3 C10_3 -80(3) . . . . ?

_refine_diff_density_max         0.368
_refine_diff_density_min         -0.531
_refine_diff_density_rms         0.054

_shelx_res_file                  
;
TITL SoFu057_a.res in Cc
    SoFu057_a.res
    created by SHELXL-2018/3 at 10:38:32 on 11-Jun-2021
REM Old TITL SoFu057 in Cc

REM SHELXT solution in Cc
REM R1 0.144,  Rweak 0.032,  Alpha 0.003,  Orientation as input
REM Flack x = -0.005 ( 0.067 ) from Parsons' quotients
REM Formula found by SHELXT:  C37 P2

CELL  0.71073  20.88324    8.70416   19.09339   90.0000  123.5924   90.0000
ZERR    4.000   0.01138    0.00411    0.00692    0.0000    0.0253    0.0000
LATT -7
SYMM X, -Y, 1/2+Z
SFAC C H B P S
UNIT 148 128 4 4 4
TEMP -173.150
SIZE 0.144 0.147 0.251
L.S. 10
BOND $H
omit 2   0   0
LIST 4
acta 52
conf
FMAP 2
PLAN 20
WGHT    0.052100    0.269900
EXTI    0.005280
FVAR       0.39993   0.55703
RESI 1
P1    4    0.525234    0.685945    0.510587    11.00000    0.02425    0.02711 =
         0.02896   -0.00124    0.01222    0.00046
B2    3    0.562705    0.623482    0.436816    11.00000    0.03115    0.03703 =
         0.03624   -0.00513    0.01982   -0.00080
C3    1    0.508843    0.520081    0.555356    11.00000    0.02153    0.02965 =
         0.02754   -0.00233    0.01084    0.00292
C4    1    0.534795    0.507052    0.639921    11.00000    0.02614    0.03271 =
         0.03136   -0.00702    0.01558   -0.00581
AFIX  43
H4    2    0.562887    0.589408    0.677194    11.00000   -1.20000
AFIX   0
C5    1    0.520439    0.376147    0.670835    11.00000    0.02993    0.03731 =
         0.03217   -0.00357    0.01749   -0.00538
AFIX  43
H5    2    0.539830    0.369752    0.728991    11.00000   -1.20000
AFIX   0
C6    1    0.478455    0.255240    0.618402    11.00000    0.02603    0.03101 =
         0.04212   -0.00836    0.01977   -0.00692
C7    1    0.449610    0.271109    0.532183    11.00000    0.02756    0.03127 =
         0.03358   -0.00841    0.01461   -0.00453
AFIX  43
H7    2    0.418606    0.191666    0.494286    11.00000   -1.20000
AFIX   0
C8    1    0.465390    0.399313    0.501654    11.00000    0.02438    0.03423 =
         0.02936   -0.00605    0.01098   -0.00147
AFIX  43
H8    2    0.446530    0.405423    0.443629    11.00000   -1.20000
AFIX   0
C9    1    0.463779    0.112643    0.651625    11.00000    0.05115    0.03969 =
         0.04762   -0.01141    0.03397   -0.01664
AFIX 137
H9A   2    0.429220    0.044487    0.604679    11.00000   -1.50000
H9B   2    0.439978    0.140616    0.681961    11.00000   -1.50000
H9C   2    0.512554    0.059705    0.689931    11.00000   -1.50000
AFIX   0
C10   1    0.597334    0.800227    0.597775    11.00000    0.02792    0.02950 =
         0.02984    0.00101    0.01526    0.00266
C11   1    0.666348    0.734836    0.660462    11.00000    0.03188    0.02856 =
         0.03189    0.00066    0.01793   -0.00005
AFIX  43
H11   2    0.674621    0.627854    0.659124    11.00000   -1.20000
AFIX   0
C12   1    0.722974    0.823970    0.724646    11.00000    0.02724    0.03184 =
         0.03075    0.00071    0.01433    0.00118
AFIX  43
H12   2    0.770109    0.777472    0.766664    11.00000   -1.20000
AFIX   0
C13   1    0.712530    0.981083    0.729211    11.00000    0.02800    0.03298 =
         0.03279   -0.00471    0.01745   -0.00108
C14   1    0.774083    1.075979    0.800092    11.00000    0.03030    0.04261 =
         0.03679   -0.01046    0.01313   -0.00525
AFIX 137
H14A  2    0.750864    1.145536    0.820413    11.00000   -1.50000
H14B  2    0.800742    1.136202    0.780298    11.00000   -1.50000
H14C  2    0.810937    1.008319    0.845966    11.00000   -1.50000
AFIX   0
C15   1    0.644196    1.045383    0.666559    11.00000    0.03198    0.02757 =
         0.04542   -0.00748    0.01758   -0.00086
AFIX  43
H15   2    0.635936    1.152246    0.668323    11.00000   -1.20000
AFIX   0
C16   1    0.587507    0.958304    0.601353    11.00000    0.02974    0.03019 =
         0.03588    0.00153    0.01455    0.00506
AFIX  43
H16   2    0.541249    1.006078    0.558356    11.00000   -1.20000
AFIX   0
C17   1    0.436989    0.792566    0.464076    11.00000    0.02729    0.03161 =
         0.02552   -0.00344    0.01190   -0.00132
C18   1    0.417667    0.907905    0.404262    11.00000    0.03537    0.02802 =
         0.02933   -0.00844    0.01640   -0.00366
AFIX  43
H18   2    0.452794    0.933695    0.389282    11.00000   -1.20000
AFIX   0
C19   1    0.348807    0.984104    0.367029    11.00000    0.03360    0.02732 =
         0.03140   -0.00555    0.00956    0.00168
AFIX  43
H19   2    0.337064    1.061273    0.326403    11.00000   -1.20000
AFIX   0
C20   1    0.296038    0.951261    0.387225    11.00000    0.02903    0.03042 =
         0.03294   -0.01063    0.00906    0.00037
C21   1    0.314857    0.840013    0.448187    11.00000    0.02973    0.03993 =
         0.03572   -0.00550    0.01644   -0.00046
AFIX  43
H21   2    0.280188    0.818180    0.464339    11.00000   -1.20000
AFIX   0
C22   1    0.383444    0.761456    0.485197    11.00000    0.02965    0.03812 =
         0.03181    0.00418    0.01569    0.00644
AFIX  43
H22   2    0.394889    0.684587    0.525871    11.00000   -1.20000
AFIX   0
C23   1    0.220028    1.031563    0.345009    11.00000    0.03213    0.04201 =
         0.05197   -0.00312    0.01637    0.00975
AFIX 137
H23A  2    0.181993    0.963281    0.343549    11.00000   -1.50000
H23B  2    0.203180    1.058993    0.287459    11.00000   -1.50000
H23C  2    0.225163    1.124970    0.376388    11.00000   -1.50000
AFIX   0
C24   1    0.499194    0.539029    0.351225    11.00000    0.02997    0.03346 =
         0.03585   -0.00592    0.02045   -0.00350
C25   1    0.431976    0.607485    0.289247    11.00000    0.03039    0.03437 =
         0.03479   -0.00317    0.01849   -0.00231
AFIX  43
H25   2    0.420224    0.707539    0.298884    11.00000   -1.20000
AFIX   0
C26   1    0.380573    0.535967    0.213062    11.00000    0.02894    0.05044 =
         0.03283   -0.00383    0.01593   -0.00479
AFIX  43
H26   2    0.334687    0.587244    0.171824    11.00000   -1.20000
AFIX   0
C27   1    0.395776    0.391941    0.197185    11.00000    0.04010    0.04744 =
         0.03283   -0.01190    0.02130   -0.01749
AFIX  43
H27   2    0.360911    0.344170    0.144586    11.00000   -1.20000
AFIX   0
C28   1    0.461172    0.316535    0.256996    11.00000    0.05340    0.03077 =
         0.04440   -0.00828    0.02846   -0.00941
AFIX  43
H28   2    0.471666    0.215946    0.246571    11.00000   -1.20000
AFIX   0
C29   1    0.512152    0.389213    0.333367    11.00000    0.03890    0.03470 =
         0.03359    0.00188    0.01881    0.00219
AFIX  43
H29   2    0.557213    0.336045    0.374872    11.00000   -1.20000
AFIX   0
RESI 0
simu 0.005 C1_2 > C11_2
isor 0.008 C1_2 > C11_2
REM same_3 C1 > C11
simu 0.005 C1_3 > C11_3
isor 0.008 C1_3 > C11_3
part 1 21.0
RESI 2
C1    1    0.611686    0.756135    0.434844    21.00000    0.03249    0.03234 =
         0.03046   -0.00507    0.02048   -0.00671
C2    1    0.589484    0.886721    0.385607    21.00000    0.03732    0.03566 =
         0.03446   -0.00581    0.02157   -0.00550
AFIX  43
H2    2    0.536388    0.906596    0.346168    21.00000   -1.20000
AFIX   0
C3    1    0.645931    0.993098    0.393390    21.00000    0.04414    0.04019 =
         0.03863    0.00339    0.02573   -0.00196
AFIX  43
H3    2    0.630540    1.082952    0.359559    21.00000   -1.20000
AFIX   0
C4    1    0.719060    0.963551    0.448118    21.00000    0.04416    0.04176 =
         0.03541   -0.00200    0.02155   -0.00701
AFIX  43
H4    2    0.755985    1.033965    0.452759    21.00000   -1.20000
AFIX   0
C5    1    0.745913    0.830984    0.501012    21.00000    0.03297    0.04557 =
         0.03510   -0.00280    0.01905   -0.00417
AFIX  43
H5    2    0.799279    0.813982    0.540488    21.00000   -1.20000
AFIX   0
C6    1    0.691292    0.727370    0.492839    21.00000    0.03100    0.03671 =
         0.03006   -0.00733    0.02082   -0.00433
C7    1    0.699951    0.581026    0.533414    21.00000    0.03245    0.04058 =
         0.03239   -0.00157    0.02043   -0.00343
S8    5    0.780269    0.485263    0.610693    21.00000    0.02577    0.05002 =
         0.04052    0.00496    0.01828    0.00333
C9    1    0.723073    0.338968    0.607468    21.00000    0.02673    0.03876 =
         0.04265    0.00380    0.02020    0.00153
AFIX  43
H9    2    0.742349    0.250222    0.642163    21.00000   -1.20000
AFIX   0
C10   1    0.647522    0.365165    0.549785    21.00000    0.03292    0.03431 =
         0.03540   -0.00133    0.02050    0.00635
AFIX  43
H10   2    0.607899    0.295637    0.538759    21.00000   -1.20000
AFIX   0
C11   1    0.633955    0.505981    0.507998    21.00000    0.02905    0.03509 =
         0.03184   -0.00209    0.01947    0.00227
RESI 0
part 2 -21.0
RESI 3
C1    1    0.640954    0.547765    0.500241   -21.00000    0.02881    0.02512 =
         0.03112    0.00234    0.01621    0.00217

C2    1    0.657112    0.410676    0.540983   -21.00000    0.03015    0.03042 =
         0.03646   -0.00260    0.01590    0.00053
AFIX  43
H2    2    0.616426    0.342722    0.528275   -21.00000   -1.20000
AFIX   0
C3    1    0.733956    0.368599    0.602062   -21.00000    0.03111    0.03118 =
         0.03909   -0.00025    0.01761    0.00361
AFIX  43
H3    2    0.744553    0.271107    0.628653   -21.00000   -1.20000
AFIX   0
C4    1    0.791211    0.463471    0.622560   -21.00000    0.03433    0.03232 =
         0.03662    0.00480    0.01519    0.00097
AFIX  43
H4    2    0.842180    0.434631    0.665501   -21.00000   -1.20000
AFIX   0
C5    1    0.778452    0.605687    0.582390   -21.00000    0.03177    0.03027 =
         0.03457    0.00181    0.01636    0.00287
AFIX  43
H5    2    0.819911    0.672070    0.595945   -21.00000   -1.20000
AFIX   0
C6    1    0.705224    0.644527    0.523901   -21.00000    0.02982    0.02498 =
         0.02796    0.00238    0.01708    0.00112
C7    1    0.674477    0.787936    0.474395   -21.00000    0.03070    0.02675 =
         0.02794    0.00088    0.01694    0.00152
S8    5    0.722189    0.947300    0.470814   -21.00000    0.03291    0.03069 =
         0.03564    0.00457    0.01312   -0.00174
C9    1    0.633500    1.024385    0.394775   -21.00000    0.03541    0.03263 =
         0.03452    0.00479    0.01513    0.00359
AFIX  43
H9    2    0.627833    1.121716    0.369432   -21.00000   -1.20000
AFIX   0
C10   1    0.576176    0.937821    0.375861   -21.00000    0.03333    0.02968 =
         0.02894    0.00211    0.01191    0.00274
AFIX  43
H10   2    0.524358    0.964847    0.334760   -21.00000   -1.20000
AFIX   0
C11   1    0.597662    0.795666    0.422761   -21.00000    0.02933    0.02616 =
         0.02627   -0.00327    0.01334    0.00027
RESI 0
part 0
HKLF 4


REM  SoFu057_a.res in Cc
REM wR2 = 0.1255, GooF = S = 1.048, Restrained GooF = 1.032 for all data
REM R1 = 0.0526 for 4738 Fo > 4sig(Fo) and 0.0765 for all 6147 data
REM 465 parameters refined using 278 restraints

END

WGHT      0.0521      0.2698

REM Highest difference peak  0.368,  deepest hole -0.531,  1-sigma level  0.054
Q1    1   0.4809  0.7424  0.4872  11.00000  0.05    0.37
Q2    1   0.4078  0.7355  0.4646  11.00000  0.05    0.27
Q3    1   0.4679  0.6682  0.5110  11.00000  0.05    0.24
Q4    1   0.2627  0.9854  0.3717  11.00000  0.05    0.22
Q5    1   0.4774  0.5544  0.5383  11.00000  0.05    0.21
Q6    1   0.7400  0.5445  0.6176  11.00000  0.05    0.20
Q7    1   0.8194  1.0542  0.8042  11.00000  0.05    0.20
Q8    1   0.6701  0.9523  0.4740  11.00000  0.05    0.19
Q9    1   0.3205  0.9948  0.4085  11.00000  0.05    0.19
Q10   1   0.5029  0.4586  0.5364  11.00000  0.05    0.19
Q11   1   0.6066  1.0348  0.4216  11.00000  0.05    0.18
Q12   1   0.4363  0.5479  0.5289  11.00000  0.05    0.18
Q13   1   0.6783  1.0157  0.4234  11.00000  0.05    0.18
Q14   1   0.6617  1.0955  0.4705  11.00000  0.05    0.18
Q15   1   0.4840  0.6058  0.2851  11.00000  0.05    0.18
Q16   1   0.4187  0.6194  0.4948  11.00000  0.05    0.18
Q17   1   0.4890  0.2797  0.5234  11.00000  0.05    0.18
Q18   1   0.7398  0.9098  0.7567  11.00000  0.05    0.17
Q19   1   0.6416  0.6241  0.5398  11.00000  0.05    0.17
Q20   1   0.6857  0.2344  0.5117  11.00000  0.05    0.17
;
_shelx_res_checksum              14040

_shelx_hkl_file                  
;
  -2   0   2  965.10   63.79
  -2   0   2 1026.10   64.39
   4   0  -4 9999.00  618.54
  -4   0   4 9646.13  618.44
   6   0  -6 7025.30  436.26
  -6   0   6 6956.20  436.56
  -6   0   6 7425.76  435.06
   6   0  -6 6593.34  434.86
   6   0  -6 7098.09  435.16
  -6   0   6 6248.77  434.96
  -8   0   8 1511.95  107.69
   8   0  -8 1578.54  107.39
   8   0  -8 1698.93  107.99
  -8   0   8 1668.63  109.89
   8   0  -8 1677.43  112.69
  -8   0   8 1720.63  107.39
  10   0 -10  837.02   58.59
 -10   0  10  809.92   60.49
  10   0 -10  793.42   59.59
 -10   0  10  808.62   58.49
 -10   0  10  876.41   57.69
  10   0 -10  827.62   60.09
 -12   0  12  294.07   29.10
  12   0 -12  326.47   29.10
 -12   0  12  330.17   32.50
  12   0 -12  292.97   27.40
  12   0 -12  329.47   30.70
 -12   0  12  312.87   28.00
 -14   0  14   46.60   15.20
  14   0 -14   52.69   14.10
 -14   0  14   55.79   17.30
  14   0 -14   30.50   14.40
 -14   0  14   39.50   12.90
  14   0 -14   69.09   17.00
  16   0 -16   60.09   15.90
 -16   0  16   76.19   16.90
  16   0 -16   52.69   18.10
 -16   0  16   94.89   20.40
  16   0 -16   42.40   14.50
 -16   0  16   76.79   22.00
  18   0 -18  131.29   25.00
 -18   0  18  108.59   20.50
 -18   0  18  159.58   25.10
  18   0 -18  120.89   25.60
  18   0 -18   94.59   18.80
 -18   0  18  104.09   28.70
  20   0 -20   89.79   24.50
  20   0 -20   85.19   18.20
 -20   0  20   92.39   23.70
 -20   0  20   89.29   19.40
 -20   0  20  110.29   29.90
  20   0 -20   66.69   16.70
 -22   0  22   34.40   20.00
  22   0 -22   -4.10   12.10
 -22   0  22   11.10   15.60
  22   0 -22    6.10   14.20
   1   1  -1 2923.31  177.98
  -1   1   1 2739.73  178.78
  -1   1   1 2605.04  178.28
  -1   1   1 2814.02  178.38
   1   1  -1 2935.01  177.98
   1  -1  -1 2766.62  178.28
  -1  -1   1 2896.11  177.98
   1  -1  -1 2841.22  178.88
   1  -1  -1 2723.63  178.28
  -1  -1   1 3024.60  178.08
  -3   1   3 1534.65   99.19
   3   1  -3 1596.94   99.49
   3   1  -3 1636.64   98.79
  -3   1   3 1439.36   99.09
   3   1  -3 1622.04   98.69
  -3   1   3 1487.65   99.89
   3  -1  -3 1532.95   99.99
   3  -1  -3 1582.54   99.29
   3  -1  -3 1459.35   99.09
  -3  -1   3 1436.96   98.59
  -3  -1   3 1698.43   98.69
  -5   1   5 1342.77   89.99
   5   1  -5 1390.66   88.29
   5   1  -5 1397.76   89.59
  -5   1   5 1299.87   88.69
   5   1  -5 1349.77   89.29
  -5   1   5 1429.86   88.79
   5  -1  -5 1346.17   88.79
  -5  -1   5 1195.78   88.09
   5  -1  -5 1431.66   88.99
  -5  -1   5 1319.57   89.29
   5  -1  -5 1446.46   90.29
  -5  -1   5 1445.66   88.09
   7   1  -7 1642.44  113.69
   7   1  -7 1847.32  114.29
  -7   1   7 1784.62  114.49
  -7   1   7 1770.02  116.39
   7   1  -7 1769.12  115.39
   7  -1  -7 1751.12  114.79
  -7  -1   7 1789.92  116.19
   7  -1  -7 1764.72  116.09
  -7  -1   7 1882.01  113.89
  -7  -1   7 1654.63  114.19
   7  -1  -7 1690.53  114.49
   9   1  -9  658.03   49.40
  -9   1   9  643.34   50.49
  -9   1   9  653.93   48.60
   9   1  -9  632.64   47.10
  -9   1   9  711.53   48.50
   9   1  -9  686.13   48.20
   9  -1  -9  676.03   48.80
  -9  -1   9  676.03   50.49
  -9  -1   9  696.53   47.50
   9  -1  -9  711.73   50.69
   9  -1  -9  656.83   48.20
  -9  -1   9  670.13   48.60
  11   1 -11  261.77   24.20
  11   1 -11  233.08   27.60
 -11   1  11  226.78   26.30
 -11   1  11  244.18   23.80
 -11   1  11  232.28   24.00
  11   1 -11  226.08   23.00
 -11  -1  11  229.68   23.70
  11  -1 -11  246.08   23.70
  11  -1 -11  233.08   24.10
 -11  -1  11  285.47   27.30
  11  -1 -11  255.97   26.00
 -11  -1  11  281.27   23.50
  13   1 -13  102.39   15.80
 -13   1  13  112.49   19.40
  13   1 -13  120.39   17.30
  13   1 -13  136.29   20.60
 -13   1  13   79.89   15.90
 -13   1  13  109.59   20.80
  13  -1 -13   93.89   18.10
  13  -1 -13   59.29   13.70
  13  -1 -13   97.59   16.40
 -13  -1  13  105.29   18.30
 -13  -1  13  115.79   18.20
 -13  -1  13  140.09   23.10
 -15   1  15  107.19   24.30
  15   1 -15   81.89   16.30
 -15   1  15  137.09   21.20
  15   1 -15   85.19   17.30
  15   1 -15   86.89   19.90
 -15   1  15  112.99   20.30
  15  -1 -15  138.79   24.90
 -15  -1  15  108.59   23.90
 -15  -1  15  109.79   18.40
 -15  -1  15   92.99   19.60
  15  -1 -15  178.18   44.10
  15  -1 -15  124.09   19.90
 -17   1  17  205.28   28.50
  17   1 -17  206.78   25.00
 -17   1  17  193.78   26.50
  17   1 -17  195.18   26.80
 -17   1  17  223.58   37.30
  17   1 -17  241.48   31.50
  17  -1 -17  196.68   25.10
 -17  -1  17  146.89   22.70
  17  -1 -17  165.28   27.70
  17  -1 -17  177.18   38.80
 -17  -1  17  195.88   28.60
 -17  -1  17  212.48   35.50
  19   1 -19  -10.80   15.50
  19   1 -19   13.20   14.70
 -19   1  19    6.30   12.20
 -19   1  19   -0.60   16.40
 -19   1  19  -26.10   20.20
  19   1 -19   -4.10   10.20
 -19  -1  19   19.30   15.20
  19  -1 -19   18.30   16.60
  19  -1 -19   23.40   16.70
 -19  -1  19  -14.70   20.80
  19  -1 -19   19.80   15.60
 -19  -1  19   -8.60   12.30
 -21   1  21   36.00   19.00
 -21   1  21    0.80   13.20
 -21   1  21   37.30   25.00
  21   1 -21   23.20   15.00
  21   1 -21   17.70   14.70
  21  -1 -21    4.70   14.90
  21  -1 -21   -6.40   12.80
 -21  -1  21   -5.10   21.00
 -21  -1  21    6.40   17.30
  21  -1 -21   16.60   19.20
   0   2   0 1746.63  114.59
   0   2   0 1741.33  114.69
   0  -2   0 1715.83  114.49
   0  -2   0 1996.50  114.89
   2   2  -2  308.47   21.60
  -2   2   2  280.67   22.20
  -2   2   2  301.77   22.70
  -2   2   2  289.07   23.00
   2   2  -2  319.27   22.10
   2  -2  -2  296.37   22.20
   2  -2  -2  287.77   22.50
  -2  -2   2  347.57   21.80
   2  -2  -2  308.57   23.30
  -2  -2   2  326.47   21.80
   4   2  -4  825.22   51.39
   4   2  -4  802.22   52.29
  -4   2   4  803.82   52.49
  -4   2   4  732.53   53.09
   4   2  -4  814.12   51.19
  -4   2   4  752.42   53.99
   4  -2  -4  757.62   52.29
  -4  -2   4  695.43   50.89
  -4  -2   4  822.92   51.39
   4  -2  -4  771.02   53.39
   4  -2  -4  774.02   52.19
  -6   2   6 1200.18   80.99
  -6   2   6 1247.78   79.39
   6   2  -6 1218.38   78.19
  -6   2   6 1256.67   79.69
   6   2  -6 1220.18   79.49
  -6  -2   6 1106.39   77.59
   6  -2  -6 1251.17   79.79
   6  -2  -6 1197.78   80.79
  -6  -2   6 1054.79   77.99
   6  -2  -6 1171.68   79.39
   8   2  -8   19.60    7.70
   8   2  -8   11.30    8.20
  -8   2   8   17.30    9.80
  -8   2   8   12.10    9.70
   8   2  -8   13.00    8.70
  -8   2   8   13.70    9.50
  -8  -2   8   26.10    9.60
   8  -2  -8   20.00    9.40
   8  -2  -8   14.30    8.80
   8  -2  -8   11.10    9.20
  -8  -2   8   22.00    9.90
  -8  -2   8   19.00    9.40
  10   2 -10 1004.40   71.39
  10   2 -10 1041.10   73.49
 -10   2  10 1133.49   72.49
 -10   2  10 1034.70   72.59
  10   2 -10 1043.20   70.99
 -10   2  10 1039.80   75.09
  10  -2 -10 1019.50   72.59
 -10  -2  10 1108.19   70.89
 -10  -2  10 1058.19   74.59
  10  -2 -10 1036.40   72.39
  10  -2 -10 1128.19   75.09
 -10  -2  10  912.41   71.29
  12   2 -12  450.45   37.60
 -12   2  12  406.46   35.90
  12   2 -12  392.16   33.30
  12   2 -12  399.16   34.90
 -12   2  12  462.25   36.20
 -12   2  12  439.96   39.40
 -12  -2  12  368.36   35.00
  12  -2 -12  424.96   36.20
 -12  -2  12  458.45   34.40
  12  -2 -12  429.06   35.60
  12  -2 -12  455.25   38.90
 -14   2  14  322.17   28.20
  14   2 -14  206.98   28.80
  14   2 -14  168.28   32.00
 -14   2  14  231.98   27.70
  14   2 -14  208.08   23.40
 -14   2  14  241.28   43.20
 -14  -2  14  219.08   26.50
  14  -2 -14  248.48   28.30
 -14  -2  14  230.58   25.50
  14  -2 -14  268.67   30.20
 -14  -2  14  261.87   32.10
  14  -2 -14  236.68   26.60
  16   2 -16   36.00   13.10
 -16   2  16   64.49   16.90
 -16   2  16   76.49   21.30
 -16   2  16   92.09   20.70
  16   2 -16   67.49   19.50
  16   2 -16   32.50   12.30
  16  -2 -16   59.79   15.20
 -16  -2  16   75.69   21.60
  16  -2 -16   74.69   17.10
  16  -2 -16   51.19   18.50
 -16  -2  16   55.29   16.40
 -16  -2  16   51.89   17.10
 -18   2  18    8.90   25.60
  18   2 -18   23.70   12.90
  18   2 -18   21.70   17.30
 -18   2  18   60.49   23.80
  18   2 -18   46.50   13.20
 -18   2  18   28.60   13.70
 -18  -2  18   71.99   19.80
  18  -2 -18   34.00   17.90
 -18  -2  18   58.39   21.80
 -18  -2  18   56.29   15.80
  18  -2 -18   44.30   17.10
  18  -2 -18   61.69   19.90
 -20   2  20   44.50   17.30
  20   2 -20    1.30   11.20
 -20   2  20   46.00   28.20
  20   2 -20   32.10   19.00
  20   2 -20    9.70   23.80
 -20   2  20   47.70   19.10
  20  -2 -20   31.60   18.20
 -20  -2  20   31.60   15.60
  20  -2 -20   24.80   18.00
 -20  -2  20   66.89   24.80
 -20  -2  20   23.50   18.40
  20  -2 -20   18.30   15.80
   1   3  -1  577.64   36.30
  -1   3   1  479.45   36.30
  -1   3   1  486.45   36.90
   1   3  -1  584.94   37.00
   1  -3  -1  499.55   36.70
  -1  -3   1  605.64   36.60
  -1  -3   1  467.15   40.60
   3   3  -3  231.28   17.60
  -3   3   3  220.48   20.00
   3   3  -3  254.37   19.00
  -3   3   3  190.28   18.60
  -3   3   3  223.38   20.30
   3  -3  -3  224.98   19.20
   3  -3  -3  227.58   20.20
   3  -3  -3  203.18   19.50
  -3  -3   3  230.08   18.20
  -3  -3   3  232.28   18.20
  -5   3   5  730.83   57.89
  -5   3   5  819.92   57.29
   5   3  -5  849.91   55.59
  -5   3   5  855.11   57.19
   5  -3  -5  829.52   58.49
   5  -3  -5  919.21   57.49
  -5  -3   5  815.02   55.59
  -5  -3   5  809.42   55.39
  -7   3   7    5.50    8.10
   7   3  -7   19.10    8.70
   7   3  -7   17.80    7.30
  -7   3   7    4.80    7.80
  -7   3   7    6.20    9.10
   7   3  -7    6.40    8.20
   7  -3  -7    0.20    8.10
   7  -3  -7    3.60    7.20
  -7  -3   7    9.80    8.10
  -7  -3   7    4.00    8.60
   7  -3  -7    9.80    9.30
  -9   3   9  292.97   27.40
  -9   3   9  322.77   27.90
   9   3  -9  294.37   25.70
   9   3  -9  327.57   28.00
  -9   3   9  295.67   29.10
   9   3  -9  305.37   26.20
   9  -3  -9  314.57   27.40
   9  -3  -9  308.17   28.40
  -9  -3   9  269.87   25.90
  -9  -3   9  337.57   25.80
   9  -3  -9  280.47   28.70
  -9  -3   9  371.66   28.20
 -11   3  11  121.59   21.40
  11   3 -11   84.99   14.60
 -11   3  11  154.48   20.40
  11   3 -11  113.59   15.40
  11   3 -11  135.59   19.90
 -11   3  11  141.89   19.30
 -11  -3  11  106.89   15.70
 -11  -3  11  115.59   20.00
  11  -3 -11  147.69   20.30
  11  -3 -11  166.48   21.50
  11  -3 -11  135.89   18.60
 -11  -3  11  123.59   18.00
  13   3 -13   67.89   17.90
  13   3 -13   64.49   16.90
 -13   3  13   94.39   18.10
 -13   3  13   99.29   18.90
 -13   3  13   76.89   20.60
 -13  -3  13   63.79   18.20
  13  -3 -13   91.39   19.20
  13  -3 -13   77.19   17.90
  13  -3 -13  119.79   20.00
 -13  -3  13   57.49   17.20
 -13  -3  13   70.79   14.90
 -15   3  15   33.10   12.70
 -15   3  15   53.29   16.20
  15   3 -15   53.69   28.90
  15   3 -15   42.10   14.60
 -15   3  15   50.19   20.00
  15  -3 -15   22.50   14.20
  15  -3 -15   28.80   14.90
  15  -3 -15   27.40   25.20
 -15  -3  15   29.10   13.60
 -15  -3  15   43.00   16.70
 -15  -3  15   19.90   14.80
  17   3 -17   35.50   13.30
 -17   3  17   36.80   14.50
  17   3 -17   32.10   17.10
 -17   3  17   45.60   20.70
 -17   3  17   54.99   18.30
 -17  -3  17   40.30   18.80
  17  -3 -17   15.20   15.40
  17  -3 -17   39.20   21.20
  17  -3 -17   18.80   15.20
 -17  -3  17   25.20   15.70
 -17  -3  17   33.20   14.00
 -19   3  19   11.50   12.00
  19   3 -19   11.20   12.20
 -19   3  19   33.00   18.40
 -19   3  19   13.40   28.30
  19   3 -19   11.20   14.20
  19   3 -19    1.40   16.70
  19  -3 -19   24.90   15.30
 -19  -3  19   16.40   15.10
  19  -3 -19   16.50   15.70
 -19  -3  19   51.29   21.40
 -19  -3  19   46.90   15.30
  19  -3 -19   14.40   17.30
 -21   3  21   28.00   20.60
 -21   3  21   18.70   26.10
  21   3 -21   -0.40   12.50
  21   3 -21   -1.20   15.30
 -21   3  21    9.90   17.20
  21  -3 -21    1.10   17.50
  21  -3 -21   -7.50   15.40
  21  -3 -21   24.40   16.80
 -21  -3  21   -9.40    7.50
 -21  -3  21   17.10   22.50
   0   4   0  471.55   32.80
   0   4   0  425.36   33.70
   0  -4   0  420.76   33.20
   0  -4   0  476.15   33.30
   2   4  -2  658.73   46.20
  -2   4   2  636.64   46.80
   2   4  -2  633.04   44.80
  -2   4   2  700.43   46.30
  -2  -4   2  712.23   45.80
   2  -4  -2  590.74   46.10
  -2  -4   2  622.74   45.00
   2  -4  -2  705.43   46.50
  -4   4   4  482.55   37.30
   4   4  -4  478.05   36.00
  -4   4   4  428.66   37.90
  -4   4   4  534.75   37.30
   4   4  -4  457.35   34.60
  -4  -4   4  506.75   35.30
   4  -4  -4  480.25   38.00
   4  -4  -4  553.24   37.30
  -4  -4   4  515.85   35.50
   6   4  -6   -1.40    7.50
  -6   4   6   10.90    8.70
  -6   4   6    4.70    7.80
  -6   4   6   16.40    9.30
   6  -4  -6   24.20    9.20
  -6  -4   6   30.10    8.40
  -6  -4   6   24.70    8.90
   6  -4  -6   19.40   10.60
   6  -4  -6    7.60    7.40
  -8   4   8  175.38   19.70
  -8   4   8  207.18   21.30
   8   4  -8  158.58   17.60
   8  -4  -8  173.28   21.50
  -8  -4   8  162.68   17.70
  -8  -4   8  157.08   17.80
   8  -4  -8  201.88   20.20
   8  -4  -8  207.98   22.00
  10   4 -10  169.38   19.60
  10   4 -10  182.18   23.50
  10   4 -10  227.88   22.10
 -10   4  10  210.98   22.90
 -10   4  10  194.38   25.40
 -10   4  10  220.88   23.90
  10  -4 -10  220.78   24.60
  10  -4 -10  227.08   25.50
 -10  -4  10  180.78   20.80
 -10  -4  10  149.99   18.80
  10  -4 -10  214.88   22.90
 -12   4  12  223.38   27.30
  12   4 -12  255.97   28.80
  12   4 -12  211.68   27.40
 -12   4  12  216.68   30.30
 -12   4  12  265.87   29.00
  12   4 -12  271.17   26.60
  12  -4 -12  257.77   29.40
  12  -4 -12  282.57   27.80
 -12  -4  12  318.67   29.90
  12  -4 -12  285.07   30.70
 -12  -4  12  233.28   24.60
 -12  -4  12  199.18   25.80
  14   4 -14   15.00   12.90
 -14   4  14   22.50   14.40
 -14   4  14   13.60   12.00
 -14   4  14   14.30   15.90
  14   4 -14   15.30    9.50
  14   4 -14    1.30   12.90
  14  -4 -14    8.20   12.60
  14  -4 -14   32.60   15.50
 -14  -4  14   37.30   20.50
  14  -4 -14   13.50   12.20
 -14  -4  14   19.80   12.60
 -14  -4  14   34.50   14.90
  16   4 -16   65.09   17.00
  16   4 -16   67.89   17.20
 -16   4  16   54.99   18.30
  16   4 -16   17.70   11.70
 -16   4  16   45.90   21.20
 -16   4  16   56.99   17.30
 -16  -4  16   46.60   16.70
  16  -4 -16   56.29   17.40
  16  -4 -16   33.50   18.60
  16  -4 -16   19.20   14.80
 -16  -4  16   40.60   14.20
 -16  -4  16   54.49   22.40
 -18   4  18    9.20   15.80
 -18   4  18    5.80   12.30
  18   4 -18   21.50   14.20
  18   4 -18   -0.40   18.80
  18   4 -18   21.70   15.90
 -18   4  18   20.70   20.30
  18  -4 -18   31.40   16.90
 -18  -4  18   15.50   13.40
 -18  -4  18   44.10   17.80
  18  -4 -18    6.80   13.80
  20   4 -20    5.90   14.80
  20   4 -20   -7.00   10.60
 -20   4  20  -17.60   16.50
 -20   4  20    7.20   11.70
 -20  -4  20   -4.10    6.60
 -20  -4  20   21.50   22.30
  20  -4 -20  -12.70   16.00
  20  -4 -20  -25.60   11.90
  20  -4 -20   -7.40   19.60
   1   5  -1  316.47   24.00
  -1   5   1  272.97   24.10
  -1   5   1  273.97   25.50
   1   5  -1  297.77   25.50
   1  -5  -1  280.47   25.20
  -1  -5   1  345.97   24.80
  -1  -5   1  297.27   24.30
   1  -5  -1  259.17   23.90
  -3   5   3   69.89   11.80
  -3   5   3   51.79   11.60
   3   5  -3   92.89   13.70
  -3   5   3   77.39   14.50
   3   5  -3   90.09   11.70
  -3  -5   3   87.09   11.30
   3  -5  -3   51.99   11.80
   3  -5  -3   60.49   22.70
  -3  -5   3  106.39   13.50
  -5   5   5   36.00   11.20
  -5   5   5   61.59   12.00
  -5   5   5   61.89   12.30
   5   5  -5   64.09   10.20
   5   5  -5   46.10   10.90
   5  -5  -5   49.00   12.70
   5  -5  -5   73.49   12.90
   5  -5  -5   55.49   11.40
  -5  -5   5   61.79   10.50
  -5  -5   5   52.29   11.00
  -7   5   7   38.00   12.00
   7   5  -7   55.79   10.50
   7   5  -7   48.90   11.90
  -7   5   7   50.19   11.70
  -7   5   7   41.60   12.80
  -7  -5   7   56.49   10.90
   7  -5  -7   52.59   14.20
  -7  -5   7   56.49   11.10
   7  -5  -7   53.19   12.80
   7  -5  -7   47.20   11.90
  -9   5   9   33.10   13.10
  -9   5   9   43.60   13.10
   9   5  -9   30.80    9.50
   9   5  -9   21.10   10.90
  -9   5   9   35.70   14.10
   9  -5  -9   26.70   11.30
  -9  -5   9   32.10   11.00
  -9  -5   9   30.60   11.20
   9  -5  -9   19.00   11.20
   9  -5  -9   25.70   11.80
 -11   5  11   29.80   15.20
  11   5 -11   46.70   13.30
  11   5 -11   43.20   13.60
 -11   5  11   58.09   15.20
 -11   5  11   52.19   13.50
  11  -5 -11   70.19   18.30
 -11  -5  11   45.00   13.80
  11  -5 -11   66.59   16.80
  11  -5 -11   57.29   15.60
 -11  -5  11   48.90   13.10
 -13   5  13   59.49   17.10
  13   5 -13   64.79   16.90
 -13   5  13   80.09   20.70
 -13   5  13   46.50   16.30
  13   5 -13   60.79   14.90
  13   5 -13   36.10   13.20
 -13  -5  13   71.79   16.50
  13  -5 -13   75.19   25.20
  13  -5 -13   45.50   17.00
  13  -5 -13   59.29   16.00
 -13  -5  13   70.59   14.80
  15   5 -15    1.90   10.00
  15   5 -15   11.60   13.70
 -15   5  15    8.20   12.70
  15   5 -15  -25.70   14.30
 -15   5  15   -2.30   16.80
 -15  -5  15   51.59   16.80
  15  -5 -15   14.80   12.90
  15  -5 -15   -5.60   11.70
 -15  -5  15   16.00   13.10
 -15  -5  15    0.70   21.20
  15  -5 -15    5.60   13.70
  17   5 -17   12.00   14.80
  17   5 -17   51.79   19.40
 -17   5  17   28.10   14.60
 -17   5  17   21.30   16.00
 -17   5  17   31.20   24.10
  17   5 -17    3.20   12.00
  17  -5 -17   -7.20   15.40
 -17  -5  17   72.89   23.30
 -17  -5  17   16.20   15.70
 -17  -5  17   38.80   14.90
  17  -5 -17   30.40   16.50
  17  -5 -17   42.20   20.10
 -19   5  19   61.49   18.70
  19   5 -19   24.70   16.10
  19   5 -19   25.40   14.60
 -19   5  19  100.89   24.30
 -19  -5  19   33.80   19.30
  19  -5 -19   63.89   25.40
  19  -5 -19   90.99   19.90
   0   6   0   37.10    9.70
   0   6   0   40.40   10.80
   0  -6   0   45.80   10.50
   0  -6   0   33.00   10.30
   2   6  -2   37.70    9.40
  -2   6   2   49.50   13.60
   2   6  -2   39.80   11.30
  -2   6   2   38.40   10.40
  -2  -6   2   57.19   11.30
  -2  -6   2   58.89   10.50
   2  -6  -2   29.60   11.60
   2  -6  -2   39.30   10.50
  -4   6   4   62.69   12.70
  -4   6   4   37.50   11.10
   4   6  -4   46.60   12.40
   4   6  -4   55.99   10.20
  -4  -6   4   48.90   11.40
   4  -6  -4   49.20   13.00
  -4  -6   4   42.00   10.10
   4  -6  -4   66.99   12.80
  -6   6   6    9.60    9.90
   6   6  -6   26.20   13.40
   6   6  -6    4.90    6.90
  -6   6   6   19.50   10.80
  -6   6   6   12.20   10.50
  -6  -6   6   22.10   10.10
  -6  -6   6   21.40   10.50
   6  -6  -6   18.80    9.70
   6  -6  -6   13.30   10.70
   6  -6  -6   33.10   11.30
  -8   6   8  102.29   16.60
  -8   6   8   90.89   19.30
   8   6  -8   60.19   12.20
   8   6  -8   85.79   15.70
  -8   6   8   79.89   16.10
   8  -6  -8  110.09   17.70
  -8  -6   8   87.19   14.70
  -8  -6   8   90.79   14.30
   8  -6  -8   69.49   16.40
   8  -6  -8   95.99   17.40
 -10   6  10   -4.60   11.20
  10   6 -10   -0.80   11.10
 -10   6  10   15.30   12.90
  10   6 -10    2.10    8.40
 -10   6  10  -16.50    9.50
  10  -6 -10  -14.60    8.70
 -10  -6  10   18.20   11.30
 -10  -6  10    9.30    9.90
  10  -6 -10    3.30   11.40
  10  -6 -10    5.70   12.30
  12   6 -12   21.00   13.30
 -12   6  12   22.10   13.50
  12   6 -12    4.30    9.20
 -12   6  12   -4.40   15.50
 -12   6  12   17.30   14.20
  12  -6 -12   13.80   12.70
 -12  -6  12   16.30   12.20
  12  -6 -12   -4.30   11.00
 -12  -6  12    0.60   11.20
  12  -6 -12   19.80   12.40
 -14   6  14   23.30   18.90
 -14   6  14   37.80   14.90
  14   6 -14   30.20   15.00
  14   6 -14   25.40   10.70
 -14   6  14   33.90   15.50
 -14  -6  14   24.30   13.90
  14  -6 -14   41.40   14.80
 -14  -6  14   20.40   14.40
  14  -6 -14   29.40   15.60
  14  -6 -14   72.69   17.40
  16   6 -16   -2.40   11.10
  16   6 -16   -5.50   14.00
 -16   6  16   -9.50   13.30
 -16   6  16    3.40   12.00
 -16  -6  16   20.60   17.00
  16  -6 -16   -0.30   13.10
 -16  -6  16    6.40   13.10
  16  -6 -16   29.40   20.00
 -18   6  18   58.19   19.00
 -18   6  18   22.60   21.80
  18   6 -18    9.80   17.90
  18   6 -18   15.60   11.90
 -18  -6  18   16.20   14.80
  18  -6 -18   17.60   14.60
 -18  -6  18   -0.70    7.10
  18  -6 -18   32.30   19.40
  -1   7   1  325.87   27.70
   1   7  -1  295.77   26.70
  -1   7   1  275.97   29.50
   1  -7  -1  356.96   29.00
  -1  -7   1  343.27   28.60
   1  -7  -1  350.36   29.60
  -1  -7   1  331.57   28.60
  -3   7   3  173.88   20.00
   3   7  -3  131.99   17.60
  -3   7   3  176.58   22.10
  -3  -7   3  155.48   19.60
   3  -7  -3  189.48   23.40
  -3  -7   3  184.78   19.70
   3  -7  -3  157.08   20.00
  -5   7   5   60.89   15.30
  -5   7   5   77.19   16.00
   5   7  -5   69.89   11.90
   5   7  -5   92.19   16.00
  -5  -7   5   80.29   13.40
  -5  -7   5   75.29   14.40
   5  -7  -5  108.29   19.10
   5  -7  -5   40.60   12.90
   5  -7  -5   71.29   14.50
  -7   7   7  174.78   23.00
   7   7  -7  168.68   18.30
   7   7  -7  151.38   21.50
  -7   7   7  158.38   20.50
  -7  -7   7  155.28   21.60
   7  -7  -7  150.88   20.60
   7  -7  -7  153.98   22.90
   7  -7  -7  198.68   25.90
   9   7  -9   11.10   13.20
   9   7  -9   19.60    9.10
  -9   7   9   19.20   13.30
  -9   7   9   13.10   12.00
  -9   7   9    4.30   14.00
   9  -7  -9   18.90   13.10
   9  -7  -9    7.40   11.30
   9  -7  -9   10.30   11.90
  -9  -7   9   35.00   12.70
  -9  -7   9   40.50   10.80
 -11   7  11   22.00   15.60
 -11   7  11   16.30   13.10
  11   7 -11    8.30    9.70
  11   7 -11   10.60   14.30
 -11   7  11   30.60   14.10
  11  -7 -11   14.90   12.50
 -11  -7  11   15.00   12.60
  11  -7 -11    8.90   13.00
 -11  -7  11   17.30   11.60
  11  -7 -11   25.60   12.80
  13   7 -13   45.20   16.60
 -13   7  13   42.90   15.70
  13   7 -13   23.30   11.70
 -13   7  13   36.40   14.10
 -13  -7  13   31.70   14.00
 -13  -7  13   30.10   14.30
  13  -7 -13   57.09   16.20
 -15   7  15    2.40   13.40
  15   7 -15   -1.70   14.40
 -15   7  15    6.10   11.80
  15  -7 -15    2.20   15.50
 -15  -7  15   24.10   13.60
 -15  -7  15   -9.30    5.70
  15  -7 -15   10.60   14.10
  17   7 -17   -3.50   14.30
   0   8   0   10.10   11.20
   0   8   0   -4.60    8.70
   0  -8   0    4.10   10.90
   0  -8   0    1.90    9.80
   2   8  -2   71.19   16.10
  -2   8   2   79.89   14.50
   2   8  -2   70.49   12.80
  -2   8   2   64.69   15.60
   2  -8  -2   68.19   14.50
   2  -8  -2   70.39   15.90
  -2  -8   2  102.19   15.30
  -2  -8   2   88.39   15.10
   4   8  -4  290.57   31.90
   4   8  -4  300.67   28.10
  -4   8   4  367.66   31.10
  -4   8   4  356.56   32.90
   4  -8  -4  395.76   32.00
  -4  -8   4  290.47   29.80
  -4  -8   4  394.46   30.70
   4  -8  -4  385.86   34.50
  -6   8   6    9.50   11.40
   6   8  -6   12.40    8.40
   6   8  -6   10.10   12.30
  -6   8   6   14.80   10.30
   6  -8  -6   15.70   13.20
   6  -8  -6   -6.20    9.40
  -6  -8   6   15.90   10.80
  -6  -8   6   10.10   10.80
  -8   8   8   66.39   15.90
   8   8  -8   66.19   17.10
  -8   8   8   85.99   18.30
  -8  -8   8   50.69   15.30
   8  -8  -8   61.19   18.00
   8  -8  -8   70.69   16.30
 -10   8  10   36.60   14.10
 -10   8  10   18.10   13.90
  10   8 -10   14.10   14.70
  10   8 -10   13.90    9.60
  10  -8 -10    4.00   14.90
  10  -8 -10   37.80   14.20
 -10  -8  10   26.70   10.00
 -10  -8  10   20.60   13.30
  12   8 -12   19.00   15.20
 -12   8  12   26.60   16.90
  12   8 -12   10.10    9.60
 -12   8  12   20.30   14.80
  12  -8 -12   12.30   12.50
 -12  -8  12   10.80   13.60
  12  -8 -12   49.10   26.90
 -12  -8  12   61.49   12.70
 -14   8  14   23.50   15.60
  14   8 -14   -4.00   10.00
 -14   8  14   23.20   15.50
  14   8 -14   15.00   17.10
 -14  -8  14    6.00   13.90
  14  -8 -14    1.80   14.70
  14  -8 -14   44.60   20.50
  -1   9   1   22.40   10.50
   1   9  -1   12.90   11.80
  -1   9   1    8.70   11.20
   1   9  -1   11.30    9.50
  -1  -9   1   25.30   12.70
   1  -9  -1   10.10   12.20
   1  -9  -1    9.60    9.80
  -1  -9   1    6.40   10.10
   3   9  -3   24.50   13.90
   3   9  -3   25.70   10.30
  -3   9   3   38.80   14.00
  -3   9   3    4.90   10.50
  -3  -9   3   28.60   12.30
  -3  -9   3   18.70   11.50
   3  -9  -3   20.70   14.40
   3  -9  -3   23.10   11.60
   5   9  -5   48.50   15.50
   5   9  -5   50.09   11.90
  -5   9   5   43.70   14.50
  -5   9   5   75.09   17.60
  -5  -9   5   88.49   15.00
   5  -9  -5   92.79   18.70
  -5  -9   5   51.49   14.40
   5  -9  -5   69.09   15.60
   7   9  -7   77.89   17.30
  -7   9   7   71.39   15.60
  -7   9   7   69.19   16.60
   7   9  -7   43.40   11.60
  -7  -9   7   55.49   15.60
   7  -9  -7   68.69   20.50
   7  -9  -7   83.19   16.50
  -9   9   9   17.50   12.00
  -9   9   9   -2.30   12.10
   9   9  -9   17.70   14.40
   9   9  -9   -5.70    9.50
  -9  -9   9    6.50   12.80
   9  -9  -9   26.20   13.30
   9  -9  -9    2.30   17.60
 -11   9  11   49.80   16.60
  11   9 -11   32.00   17.10
 -11   9  11   14.30   14.20
  11   9 -11   23.50   12.60
 -11  -9  11   24.00   18.10
  11  -9 -11   53.89   25.20
   0  10   0    0.20   11.50
   0  10   0    2.40    9.80
   0 -10   0   35.70   13.60
   0 -10   0    7.20   10.10
   2  10  -2   30.80   12.50
   2  10  -2   59.09   15.90
  -2  10   2   57.79   16.50
  -2  10   2   38.00   15.70
  -2 -10   2   72.29   14.60
   2 -10  -2   60.29   16.30
  -2 -10   2   59.79   14.90
   2 -10  -2   63.79   14.80
   4  10  -4   19.40   14.10
  -4  10   4   42.70   14.40
  -4  10   4   35.10   24.60
   4  10  -4   36.60   17.50
  -4 -10   4   40.50   13.30
   4 -10  -4   60.89   17.90
   4 -10  -4   29.70   12.40
  -4 -10   4   32.40   10.90
  -6  10   6   43.40   15.60
   6  10  -6   69.29   17.80
  -6  10   6   53.29   15.30
   6  10  -6   28.90   11.00
   6 -10  -6  105.69   20.20
  -8  10   8   18.60   14.30
   8  10  -8   15.80   16.10
  -8  10   8    1.50   11.70
   8 -10  -8   85.39   17.90
  -8 -10   8   23.00   13.60
   8 -10  -8  -18.00    9.70
  -1  11   1   16.30   13.60
   1  11  -1   38.50   15.50
   1 -11  -1   36.40   13.80
  -1 -11   1   -3.40    5.20
  -1 -11   1   12.20   11.10
   1 -11  -1   -2.30    5.40
 -22   0  21    3.60   13.70
  22   0 -21   -8.40   11.60
 -22   0  21   24.20   20.90
  22   0 -21   -3.70   13.00
  20   0 -19  -19.00   12.70
 -20   0  19  -12.00   13.20
  20   0 -19   -8.50   11.40
 -20   0  19   -9.90   14.40
  20   0 -19    4.40   11.40
 -18   0  17   -9.70   15.80
  18   0 -17   -9.90   11.50
 -18   0  17    3.90   13.90
  18   0 -17   -0.50   10.00
  18   0 -17   19.30   15.00
 -18   0  17    6.20   12.70
  16   0 -15   -6.60   10.00
  16   0 -15  -15.70    9.90
  16   0 -15   -9.20   11.30
 -16   0  15   -0.10   13.30
 -16   0  15   31.70   16.00
 -14   0  13   -4.60   11.20
 -14   0  13    4.00    9.00
  14   0 -13  -10.20    8.30
  14   0 -13    0.60    9.50
 -14   0  13   -8.20   10.20
  14   0 -13    0.70   10.80
 -12   0  11    5.80    9.40
  12   0 -11   -9.10    7.50
  12   0 -11    6.20    8.30
 -12   0  11   -1.60    8.40
  12   0 -11    1.10    8.80
 -12   0  11    3.90    8.00
 -10   0   9   -1.60    8.60
 -10   0   9   -3.10    7.00
  10   0  -9    1.60    7.90
  10   0  -9    7.90    8.30
 -10   0   9   17.00   16.60
   8   0  -7   -0.70    6.70
  -8   0   7   -2.30    6.30
  -8   0   7    1.50    7.40
   8   0  -7    1.90    7.00
   8   0  -7    5.80    7.50
  -8   0   7    8.30    7.70
  -6   0   5    0.80    5.00
  -6   0   5    5.70    4.90
  -6   0   5    2.20    4.50
   6   0  -5    2.00    5.20
   6   0  -5    1.00    4.30
   6   0  -5   -1.70    5.20
  -4   0   3    1.20    4.10
   4   0  -3   -0.50    3.90
   4   0  -3    0.00    3.60
  -4   0   3    0.70    4.10
   4   0  -3    0.70    3.70
   2   0  -1   -0.10    0.60
   2   0  -1   -0.70    0.60
   2   0  -1    0.90    0.80
   0   0   1    0.00    0.30
   2   0  -3    9.10    3.50
   2   0  -3    3.50    3.20
  -2   0   3    5.70    3.10
  -2   0   3    5.40    3.40
   2   0  -3    7.90    3.50
  -2   0   3    1.70    3.10
   4   0  -5   -3.30    4.40
   4   0  -5    1.10    4.90
  -4   0   5    0.20    4.90
   4   0  -5   -0.60    4.30
  -4   0   5    2.80    4.60
  -4   0   5    6.40    4.30
  -6   0   7   -8.70    5.50
   6   0  -7   -2.70    6.50
  -6   0   7   -4.90    5.80
   6   0  -7   -0.50    5.80
   6   0  -7   -4.00    6.60
  -6   0   7   -1.60    5.70
   8   0  -9    2.70    7.50
  -8   0   9    0.30    8.90
   8   0  -9   12.00    8.50
   8   0  -9    3.30    7.30
  -8   0   9    0.20    9.10
  -8   0   9   -1.10    8.50
 -10   0  11   -0.30    7.50
  10   0 -11    2.10    7.80
 -10   0  11    1.30    8.10
  10   0 -11    8.10    7.30
 -10   0  11   -0.10    8.50
  10   0 -11    6.60    8.20
 -12   0  13  -10.00    9.40
  12   0 -13    1.90    9.80
  12   0 -13    8.60    9.40
 -12   0  13    2.30    8.70
 -12   0  13   -5.90    9.70
  12   0 -13   -4.10    7.70
  14   0 -15   -8.30    9.60
 -14   0  15    5.20   10.80
 -14   0  15   21.60   14.70
  14   0 -15  -14.10   10.30
 -14   0  15   -6.20   12.30
  14   0 -15    3.90    9.90
 -16   0  17   -6.10   12.20
 -16   0  17   -9.00   15.20
  16   0 -17    0.10   11.40
  16   0 -17    5.60   10.80
  16   0 -17   -4.10   11.20
 -16   0  17    5.10   14.00
  18   0 -19    1.90   14.60
 -18   0  19    3.50   20.00
  18   0 -19    4.10   12.70
 -18   0  19   -7.90   11.50
 -18   0  19  -12.10   14.60
  18   0 -19    0.80   13.30
 -20   0  21   10.20   25.00
  20   0 -21  -11.50   16.80
 -20   0  21    6.30   16.40
  20   0 -21  -19.70   19.70
 -20   0  21  -12.10   11.30
  20   0 -21  -25.70   19.20
 -21   1  20   13.70   14.00
  21   1 -20    5.60   11.80
 -21   1  20   -7.30   23.40
  21   1 -20   -3.20   17.20
 -21   1  20   38.60   19.20
  21   1 -20   -7.10   15.40
  21  -1 -20   36.30   19.60
 -21  -1  20   17.10   12.80
 -21  -1  20   17.80   17.90
  21  -1 -20   37.50   19.50
 -21  -1  20   50.89   25.10
  21  -1 -20   37.80   21.50
 -19   1  18  222.78   28.40
  19   1 -18  154.88   27.80
  19   1 -18  273.77   34.40
  19   1 -18  179.48   24.80
 -19   1  18  148.69   33.10
 -19   1  18  245.48   30.30
  19  -1 -18  195.08   31.30
  19  -1 -18  165.18   25.80
 -19  -1  18  221.98   31.40
 -19  -1  18  180.08   26.10
  19  -1 -18  218.58   40.10
 -19  -1  18  293.17   40.00
  17   1 -16   46.10   14.00
  17   1 -16   57.29   17.90
 -17   1  16   42.90   14.20
  17   1 -16   53.19   16.10
 -17   1  16  105.79   24.90
 -17   1  16   76.69   19.90
 -17  -1  16   72.49   19.30
 -17  -1  16  114.79   19.20
  17  -1 -16   57.39   15.00
  17  -1 -16   86.69   17.90
  17  -1 -16   57.99   18.40
 -17  -1  16   54.29   20.00
  15   1 -14   48.70   13.00
 -15   1  14   50.49   15.60
 -15   1  14   85.19   19.90
  15   1 -14   43.00   16.40
 -15   1  14   78.59   17.50
  15  -1 -14   64.59   14.90
  15  -1 -14   99.89   20.80
 -15  -1  14   73.79   16.30
 -15  -1  14   69.09   17.30
 -15  -1  14   43.20   18.10
  15  -1 -14   60.99   17.50
 -13   1  12  224.48   25.20
  13   1 -12  255.77   29.90
  13   1 -12  215.58   25.20
 -13   1  12  223.48   28.40
  13   1 -12  223.48   24.40
 -13   1  12  252.07   25.00
 -13  -1  12  206.58   24.50
  13  -1 -12  309.47   28.40
 -13  -1  12  242.28   28.60
  13  -1 -12  254.37   25.70
 -13  -1  12  225.98   24.00
  13  -1 -12  278.37   25.10
 -11   1  10  318.27   29.00
  11   1 -10  342.17   27.80
  11   1 -10  359.06   29.20
 -11   1  10  341.97   29.00
 -11   1  10  359.16   32.10
  11   1 -10  326.37   30.20
  11  -1 -10  351.66   31.70
 -11  -1  10  317.27   28.80
  11  -1 -10  361.46   29.00
  11  -1 -10  333.87   29.30
 -11  -1  10  318.57   27.90
 -11  -1  10  366.56   31.80
   9   1  -8  304.07   26.30
  -9   1   8  298.07   27.00
  -9   1   8  318.57   29.20
   9   1  -8  304.47   25.80
   9   1  -8  331.17   28.10
  -9   1   8  375.76   27.70
   9  -1  -8  289.57   27.00
   9  -1  -8  327.67   28.60
   9  -1  -8  312.37   27.40
  -9  -1   8  312.27   28.30
  -9  -1   8  317.67   25.90
  -9  -1   8  321.27   26.90
   7   1  -6  116.49   12.70
  -7   1   6   92.59   12.70
   7   1  -6  120.09   12.20
  -7   1   6   77.89   10.90
  -7   1   6   91.69   14.10
   7   1  -6  102.29   13.20
  -7  -1   6   86.19   12.10
  -7  -1   6  129.99   13.50
   7  -1  -6  114.29   13.80
   7  -1  -6  111.69   13.30
  -7  -1   6   85.99   11.90
  -5   1   4 9196.48  582.34
  -5   1   4 9630.74  581.24
   5   1  -4 9223.78  580.44
  -5   1   4 8182.58  580.94
   5   1  -4 9601.74  581.44
   5   1  -4 9145.58  580.44
  -5  -1   4 9969.80  580.34
   5  -1  -4 9153.88  581.14
   5  -1  -4 9388.46  582.44
  -5  -1   4 9161.28  580.54
   5  -1  -4 8868.11  581.14
   3   1  -2  844.42   49.90
  -3   1   2  767.82   50.89
  -3   1   2  746.53   51.49
   3   1  -2  811.42   49.80
  -3   1   2  683.83   50.59
   3  -1  -2  806.52   51.69
  -3  -1   2  806.32   49.80
   3  -1  -2  782.42   50.89
   3  -1  -2  712.13   50.69
  -1   1   0  980.20   66.39
  -1   1   0 1077.39   67.09
  -1   1   0 1074.09   66.59
  -1  -1   0 1033.80   66.19
   1  -1   0 1032.20   66.49
   1  -1   0 1082.59   67.09
   1  -1   0  995.20   66.49
   1   1  -2  610.24   38.30
  -1   1   2  572.64   37.70
   1   1  -2  565.04   37.60
   1   1  -2  603.74   37.70
  -1   1   2  533.15   37.60
  -1  -1   2  588.14   37.80
  -1  -1   2  573.64   37.60
   1  -1  -2  545.65   37.60
   1  -1  -2  617.84   37.70
  -3   1   4 4554.44  285.07
   3   1  -4 4741.13  285.97
   3   1  -4 4771.72  284.97
  -3   1   4 4651.43  285.27
  -3   1   4 4297.27  286.37
  -3  -1   4 4346.47  284.97
  -3  -1   4 4642.84  286.07
   3  -1  -4 4519.05  285.17
   3  -1  -4 4354.26  285.07
   3  -1  -4 4441.96  285.97
  -3  -1   4 4346.27  284.77
   5   1  -6  533.45   37.60
  -5   1   6  560.64   39.70
  -5   1   6  573.14   38.20
   5   1  -6  604.84   38.30
   5   1  -6  566.54   39.20
  -5   1   6  547.45   38.40
   5  -1  -6  550.24   38.40
  -5  -1   6  479.95   40.50
  -5  -1   6  537.15   39.10
  -5  -1   6  517.45   37.90
   5  -1  -6  550.54   38.20
   5  -1  -6  542.55   39.30
   7   1  -8  734.23   53.39
   7   1  -8  779.62   55.59
  -7   1   8  755.22   56.29
  -7   1   8  790.12   54.09
  -7   1   8  802.92   54.69
   7   1  -8  791.52   53.89
  -7  -1   8  786.92   56.49
  -7  -1   8  788.82   53.59
   7  -1  -8  779.72   54.29
   7  -1  -8  795.82   54.59
  -7  -1   8  750.62   54.09
   7  -1  -8  823.02   56.39
  -9   1  10   23.80   10.20
   9   1 -10   20.60    8.90
  -9   1  10   36.00   11.20
   9   1 -10   18.00    9.20
   9   1 -10   26.80    9.20
  -9   1  10   19.10    9.90
   9  -1 -10   29.40    9.20
  -9  -1  10   41.90   11.60
   9  -1 -10   43.50   11.80
  -9  -1  10   29.80   10.80
  -9  -1  10   32.90    8.80
   9  -1 -10   32.70   10.30
  11   1 -12   78.49   14.00
  11   1 -12   84.59   16.50
 -11   1  12   75.69   14.10
  11   1 -12  100.49   15.00
 -11   1  12   79.29   17.00
 -11   1  12  104.39   16.80
 -11  -1  12   97.69   14.60
  11  -1 -12   87.89   16.60
  11  -1 -12   94.09   15.70
 -11  -1  12   60.49   15.70
 -11  -1  12   59.49   14.00
  11  -1 -12  113.29   16.10
  13   1 -14  115.69   21.10
 -13   1  14  174.68   22.30
 -13   1  14  134.49   24.60
  13   1 -14  128.39   19.10
  13   1 -14  120.19   19.50
 -13   1  14  169.98   21.60
 -13  -1  14  161.08   20.60
  13  -1 -14  164.78   21.50
  13  -1 -14  114.89   18.70
 -13  -1  14  150.28   25.20
 -13  -1  14  106.69   19.30
  13  -1 -14  161.88   23.40
  15   1 -16  119.59   19.40
  15   1 -16  168.28   26.40
  15   1 -16  105.89   18.40
 -15   1  16  147.99   22.30
 -15   1  16  179.78   25.40
  15  -1 -16  104.79   18.90
  15  -1 -16  152.28   22.40
 -15  -1  16  164.68   22.30
  15  -1 -16  114.29   23.00
 -15  -1  16  165.28   24.30
 -15  -1  16  152.18   27.30
 -17   1  18   50.59   19.90
  17   1 -18   55.79   15.70
  17   1 -18   71.89   18.70
  17   1 -18   67.89   19.90
 -17   1  18   96.19   27.80
 -17   1  18   86.19   19.00
 -17  -1  18   50.79   14.50
  17  -1 -18   75.49   18.80
  17  -1 -18   73.49   21.50
 -17  -1  18   59.29   18.30
  17  -1 -18   34.00   14.20
 -17  -1  18   48.40   22.30
  19   1 -20   50.69   18.60
 -19   1  20   86.39   29.00
  19   1 -20   61.49   17.60
 -19   1  20   79.89   20.70
 -19   1  20   76.79   23.00
  19   1 -20   77.19   22.70
 -19  -1  20   63.99   21.40
 -19  -1  20   31.30   14.20
 -19  -1  20   82.19   30.10
  19  -1 -20   57.29   18.60
  19  -1 -20   52.99   19.00
 -21   1  22   21.10   32.00
 -21   1  22  -16.80   18.10
 -21   1  22  -12.90   12.10
  21   1 -22   10.60   14.60
 -21  -1  22   31.00   19.50
 -21  -1  22    1.20   13.10
  21  -1 -22   22.10   18.20
  21  -1 -22    6.30   14.80
  22   2 -21   -9.10    9.70
  22   2 -21   -5.20   14.00
 -22   2  21   24.50   19.20
 -22   2  21   18.40   15.10
  22  -2 -21    8.90   15.10
  22  -2 -21   13.90   15.10
 -22  -2  21    6.90   14.20
 -20   2  19   48.20   20.10
 -20   2  19   15.50   14.90
  20   2 -19    0.90   18.00
  20   2 -19    8.10   12.20
 -20   2  19   -7.00   23.00
  20   2 -19   20.00   10.90
 -20  -2  19   34.40   16.80
 -20  -2  19   53.19   25.70
  20  -2 -19   16.10   19.80
  20  -2 -19    8.10   14.70
  20  -2 -19   10.30   16.80
 -20  -2  19   35.20   18.60
  18   2 -17   13.50    9.40
 -18   2  17   16.90   15.70
 -18   2  17    6.00   10.20
  18   2 -17   22.60   16.90
  18   2 -17   -1.80    9.70
 -18   2  17   28.30   19.60
  18  -2 -17    4.00   13.60
  18  -2 -17  -11.50   11.10
 -18  -2  17   -2.80   14.60
  18  -2 -17  -19.50   13.10
 -18  -2  17   12.50   18.80
 -18  -2  17    4.70   10.70
  16   2 -15   74.69   15.70
 -16   2  15  148.69   30.80
  16   2 -15   90.49   18.40
 -16   2  15  125.79   29.10
  16   2 -15   77.49   18.70
 -16   2  15  126.09   22.50
 -16  -2  15  105.79   23.00
  16  -2 -15  101.49   19.50
 -16  -2  15  125.29   19.90
 -16  -2  15  111.99   20.60
  16  -2 -15  107.39   23.80
  16  -2 -15  104.29   19.70
 -14   2  13   70.59   18.20
  14   2 -13   66.59   15.50
  14   2 -13   50.49   13.30
  14   2 -13   72.19   16.10
 -14   2  13   62.39   16.00
 -14   2  13   54.89   13.60
  14  -2 -13   73.59   17.40
 -14  -2  13   78.49   15.00
  14  -2 -13   59.39   17.20
 -14  -2  13   57.59   15.70
  14  -2 -13   57.79   15.90
  12   2 -11   86.99   15.90
 -12   2  11   50.59   16.00
  12   2 -11   84.89   14.20
 -12   2  11   77.59   14.60
  12   2 -11   62.89   11.80
 -12   2  11   84.39   13.60
  12  -2 -11   73.99   14.20
 -12  -2  11   80.79   16.00
 -12  -2  11   75.89   14.40
 -12  -2  11   77.09   14.20
  12  -2 -11   91.79   17.10
  12  -2 -11   80.69   16.00
 -10   2   9  928.61   61.49
  10   2  -9  843.62   59.99
  10   2  -9  899.41   62.09
 -10   2   9  805.32   63.39
  10   2  -9  830.92   59.19
 -10   2   9  795.72   60.99
  10  -2  -9  863.21   61.29
  10  -2  -9  910.31   63.89
 -10  -2   9  911.01   62.89
  10  -2  -9  873.11   61.89
 -10  -2   9  953.90   59.69
 -10  -2   9  814.62   60.29
   8   2  -7   33.20    8.70
  -8   2   7   33.00   11.00
   8   2  -7   36.20    8.50
  -8   2   7   38.10   11.50
   8   2  -7   48.60   10.70
  -8   2   7   31.00   10.70
  -8  -2   7   33.70    9.90
   8  -2  -7   39.20   11.90
   8  -2  -7   38.10   11.60
  -8  -2   7   63.29   11.10
   8  -2  -7   33.10   11.10
  -6   2   5   69.59   11.10
  -6   2   5   45.50   10.40
  -6   2   5   38.90    9.40
   6   2  -5   62.49    8.50
   6  -2  -5   47.30    9.70
  -6  -2   5   71.09    8.80
   6  -2  -5   54.19   10.60
   6  -2  -5   67.19   12.10
  -6  -2   5   64.69    8.50
  -4   2   3 1521.45  102.09
  -4   2   3 1433.36  102.99
   4   2  -3 1707.63  100.89
  -4   2   3 1637.44  102.39
   4   2  -3 1596.94  100.69
  -4  -2   3 1602.84  100.69
   4  -2  -3 1571.34  102.29
   4  -2  -3 1544.05  102.19
   4  -2  -3 1587.24  103.39
  -2   2   1   36.60    6.60
   2   2  -1   32.20    5.10
  -2   2   1   25.50    6.30
  -2   2   1   24.90    6.50
   2   2  -1   30.20    5.50
  -2  -2   1   25.90    5.20
   2  -2  -1   26.40    6.70
   2  -2  -1   23.10    6.50
   0   2   1 1298.47   76.69
   0   2   1 1115.89   76.59
   0   2  -1 1164.48   77.19
   0   2  -1 1100.89   76.79
   0   2  -1 1190.68   77.89
   0  -2  -1 1293.57   76.69
   0  -2  -1 1159.88   76.39
   0  -2   1 1206.28   77.09
   0  -2   1 1210.78   77.19
   2   2  -3  559.64   33.60
   2   2  -3  515.15   33.10
   2   2  -3  544.85   34.10
  -2   2   3  482.25   33.30
  -2   2   3  453.85   33.30
   2  -2  -3  451.45   33.80
   2  -2  -3  421.06   32.90
  -2  -2   3  520.35   33.20
  -2  -2   3  488.05   33.10
   2  -2  -3  432.86   33.20
  -4   2   5  617.34   44.10
  -4   2   5  611.84   44.00
   4   2  -5  755.02   44.00
  -4   2   5  586.24   45.00
   4   2  -5  689.73   43.60
   4   2  -5  682.83   44.80
  -4  -2   5  639.94   43.70
   4  -2  -5  561.44   44.00
  -4  -2   5  697.83   44.00
   4  -2  -5  631.14   44.20
  -4  -2   5  668.93   44.80
   4  -2  -5  582.84   44.80
  -6   2   7  605.94   57.39
   6   2  -7  788.52   50.99
  -6   2   7  739.83   51.59
  -6   2   7  720.43   53.19
   6   2  -7  764.62   50.79
   6   2  -7  807.62   52.79
   6  -2  -7  722.63   52.79
  -6  -2   7  702.13   50.19
   6  -2  -7  736.53   51.89
  -6  -2   7  703.33   50.89
  -6  -2   7  773.02   53.19
   6  -2  -7  767.62   51.69
  -8   2   9 1232.58   84.39
  -8   2   9 1296.57   82.09
   8   2  -9 1245.88   81.49
   8   2  -9 1278.27   83.59
  -8   2   9 1185.98   82.19
   8   2  -9 1178.28   80.89
   8  -2  -9 1176.28   82.09
  -8  -2   9 1070.59   81.19
  -8  -2   9 1228.08   83.99
   8  -2  -9 1257.47   84.09
   8  -2  -9 1211.08   81.89
 -10   2  11    0.00    7.10
  10   2 -11   -0.30    6.20
  10   2 -11   -9.90    7.90
 -10   2  11   10.70    9.20
  10   2 -11   -4.40    6.60
 -10   2  11   -2.60    7.90
  10  -2 -11   -1.00    7.10
 -10  -2  11   -6.90    8.30
 -10  -2  11   11.60   11.40
  10  -2 -11    0.10    7.70
  10  -2 -11   11.80    9.30
 -10  -2  11  -12.20   10.80
 -12   2  13   25.90   11.50
  12   2 -13   31.90   11.80
 -12   2  13   46.00   14.10
  12   2 -13   23.70   12.40
 -12   2  13   18.30   13.30
  12   2 -13   17.80    9.30
  12  -2 -13   44.70   14.20
 -12  -2  13   27.80   12.80
  12  -2 -13   37.50   13.20
 -12  -2  13   16.70   12.50
  12  -2 -13   21.20   11.40
 -12  -2  13   39.90   12.10
  14   2 -15  177.08   23.50
 -14   2  15  180.78   30.80
  14   2 -15  220.68   28.70
 -14   2  15  169.58   24.10
 -14   2  15  195.98   25.60
  14   2 -15  169.38   21.10
  14  -2 -15  191.08   27.70
  14  -2 -15  144.69   23.90
 -14  -2  15  149.39   25.00
  14  -2 -15  174.28   23.80
 -14  -2  15  212.78   30.20
 -14  -2  15  238.78   26.90
  16   2 -17   38.50   14.10
 -16   2  17  123.09   21.60
  16   2 -17   70.39   20.70
  16   2 -17   69.39   16.10
 -16   2  17   81.39   23.20
 -16   2  17   82.19   20.10
  16  -2 -17  105.69   22.50
  16  -2 -17   99.19   21.70
  16  -2 -17   95.79   19.60
 -16  -2  17   84.09   18.40
 -16  -2  17   79.69   24.40
 -16  -2  17   48.90   18.20
  18   2 -19   45.30   20.70
 -18   2  19   46.30   19.80
  18   2 -19   50.99   15.50
 -18   2  19   50.99   23.20
 -18   2  19   30.90   15.60
  18   2 -19   25.70   12.80
  18  -2 -19   44.70   16.60
 -18  -2  19   25.70   22.00
 -18  -2  19   70.19   20.70
  18  -2 -19   25.50   15.30
 -20   2  21    1.00   12.70
 -20   2  21    5.20   16.90
  20   2 -21  -12.90   11.40
  20  -2 -21   32.60   19.90
 -20  -2  21   16.60   15.50
  20  -2 -21   -9.00   14.50
 -20  -2  21    0.70   17.50
  20  -2 -21   15.80   15.50
 -21   3  20  -39.00   26.60
 -21   3  20   16.20   18.60
 -21   3  20    1.70   11.90
  21   3 -20   20.80   13.60
  21  -3 -20   22.70   26.30
 -21  -3  20   -2.50   14.50
  21  -3 -20    7.80   14.60
 -19   3  18    9.30   12.90
 -19   3  18   18.90   21.50
  19   3 -18    6.80   10.90
  19   3 -18   46.90   18.20
 -19   3  18   -5.10   13.80
 -19  -3  18   13.30   16.30
  19  -3 -18   -1.60   12.50
 -19  -3  18   21.10   21.80
  19  -3 -18   30.90   15.00
  19  -3 -18  -19.80   13.90
 -19  -3  18    7.40   13.30
 -17   3  16   -4.70   15.30
 -17   3  16    7.50   11.00
  17   3 -16    8.00   10.70
  17   3 -16    7.70   14.60
 -17   3  16    0.20   13.80
 -17  -3  16   27.10   20.40
  17  -3 -16    8.40   13.10
 -17  -3  16   19.70   13.90
  17  -3 -16   10.00   13.90
 -17  -3  16  -10.40   12.10
  17  -3 -16   -4.90   12.30
 -15   3  14   82.09   19.30
 -15   3  14   62.59   16.90
 -15   3  14   57.89   19.10
  15   3 -14   32.00   12.10
  15   3 -14   51.89   15.90
  15  -3 -14   55.99   17.30
  15  -3 -14   40.40   15.90
 -15  -3  14   49.10   18.30
  15  -3 -14   78.89   18.70
 -15  -3  14   44.40   15.50
  13   3 -12   54.69   15.20
 -13   3  12   69.39   16.70
  13   3 -12   58.69   12.50
 -13   3  12   85.59   17.70
 -13  -3  12   81.89   17.60
  13  -3 -12   71.19   17.40
  13  -3 -12   99.89   18.40
 -13  -3  12   57.29   12.80
 -13  -3  12   63.59   15.20
  13  -3 -12   59.89   15.90
  11   3 -10   35.70   10.00
  11   3 -10   58.79   13.20
 -11   3  10   52.49   11.50
 -11   3  10   75.09   14.40
 -11   3  10   50.09   14.60
 -11  -3  10   39.00   10.80
  11  -3 -10   31.30   11.20
  11  -3 -10   69.49   14.50
 -11  -3  10   56.39   12.80
 -11  -3  10   58.59   11.90
  11  -3 -10   84.79   14.40
  -9   3   8  286.37   26.40
  -9   3   8  291.07   28.10
   9   3  -8  281.37   24.30
   9   3  -8  283.07   24.60
  -9   3   8  316.77   27.40
   9  -3  -8  311.37   26.80
  -9  -3   8  257.27   24.50
  -9  -3   8  314.27   24.10
   9  -3  -8  298.27   28.20
   9  -3  -8  314.37   27.60
  -7   3   6  359.56   33.00
   7   3  -6  387.66   29.00
  -7   3   6  423.56   32.30
   7   3  -6  389.46   29.50
  -7   3   6  377.76   31.30
  -7  -3   6  405.56   28.80
   7  -3  -6  423.96   33.50
   7  -3  -6  409.26   32.50
   7  -3  -6  422.76   31.70
  -7  -3   6  312.67   28.00
  -5   3   4  190.48   21.00
   5   3  -4  209.58   17.90
  -5   3   4  195.98   19.30
  -5   3   4  200.48   20.70
   5  -3  -4  205.98   20.80
   5  -3  -4  213.08   21.00
   5  -3  -4  194.28   19.50
  -5  -3   4  203.78   16.90
  -3   3   2  209.18   19.70
  -3   3   2  229.58   18.40
   3   3  -2  219.08   16.30
  -3   3   2  221.78   19.60
   3   3  -2  206.08   17.10
   3  -3  -2  229.68   20.00
  -3  -3   2  172.28   16.40
  -3  -3   2  192.48   16.40
   3  -3  -2  204.88   18.90
   3  -3  -2  247.38   19.60
   1   3   0  545.45   34.80
  -1   3   0  517.85   37.20
  -1   3   0  444.46   35.40
  -1   3   0  539.95   36.50
   1   3   0  518.95   35.30
   1  -3   0  466.55   37.70
   1  -3   0  519.95   36.30
  -1  -3   0  533.95   35.00
   1  -3   0  526.35   37.50
   1   3  -2  250.87   20.40
  -1   3   2  217.08   19.30
   1   3  -2  276.57   19.40
  -1   3   2  237.38   18.80
   1  -3  -2  206.18   19.00
   1  -3  -2  236.48   19.00
  -1  -3   2  264.47   21.20
  -1  -3   2  248.58   19.60
  -1  -3   2  255.57   20.20
   3   3  -4 1151.48   78.19
  -3   3   4 1210.18   79.29
  -3   3   4 1207.78   79.09
   3   3  -4 1261.17   78.79
   3   3  -4 1157.68   79.39
   3  -3  -4 1231.08   80.49
  -3  -3   4 1232.98   78.59
  -3  -3   4 1188.08   78.29
   3  -3  -4 1164.28   79.09
   5   3  -6  387.06   28.90
   5   3  -6  378.56   30.00
  -5   3   6  363.46   29.80
  -5   3   6  349.27   30.50
  -5   3   6  357.06   29.10
   5  -3  -6  381.56   30.60
  -5  -3   6  330.17   28.40
  -5  -3   6  331.07   27.60
   5  -3  -6  447.36   30.10
  -7   3   8  148.89   18.00
  -7   3   8  141.39   18.60
  -7   3   8  151.68   17.40
   7   3  -8  130.99   17.70
   7   3  -8  157.18   16.50
   7   3  -8  144.29   18.40
   7  -3  -8  159.08   17.30
   7  -3  -8  137.49   18.50
  -7  -3   8  129.49   16.20
  -7  -3   8  126.49   16.20
  -7  -3   8  148.79   18.50
   7  -3  -8  155.18   18.80
  -9   3  10  167.58   22.10
   9   3 -10  198.28   20.40
   9   3 -10  173.28   19.00
  -9   3  10  189.08   20.80
   9   3 -10  171.58   21.00
  -9   3  10  141.49   20.20
  -9  -3  10  169.18   18.20
   9  -3 -10  207.58   20.90
  -9  -3  10  184.98   22.10
   9  -3 -10  191.28   22.30
   9  -3 -10  186.58   21.80
  -9  -3  10  177.58   19.80
 -11   3  12  369.26   35.90
 -11   3  12  411.96   32.80
  11   3 -12  339.27   30.60
  11   3 -12  357.86   33.60
 -11   3  12  368.76   32.50
  11   3 -12  334.97   30.60
  11  -3 -12  355.56   33.70
  11  -3 -12  424.36   33.30
 -11  -3  12  305.77   38.60
 -11  -3  12  335.67   34.70
 -11  -3  12  326.77   29.50
  13   3 -14    1.50   19.10
 -13   3  14   11.20   12.80
 -13   3  14   16.40   13.90
  13   3 -14   14.50   12.30
  13   3 -14    4.80    9.70
 -13   3  14    0.10   12.80
 -13  -3  14    4.10   11.20
  13  -3 -14   10.30   11.60
 -13  -3  14   16.00   13.30
  13  -3 -14    8.60   12.80
  13  -3 -14   -0.10   12.10
 -13  -3  14   32.10   14.80
  15   3 -16   16.30   12.40
 -15   3  16  -10.60   14.50
  15   3 -16    8.50   13.20
 -15   3  16   -6.50   15.60
 -15   3  16    1.50   13.20
  15   3 -16    3.20   10.50
  15  -3 -16   11.80   12.40
 -15  -3  16    7.00   16.20
 -15  -3  16  -13.00   11.30
  15  -3 -16   -1.90   12.40
  15  -3 -16    6.70   13.80
 -15  -3  16    2.70   13.80
 -17   3  18   95.59   19.80
  17   3 -18   80.39   17.80
 -17   3  18  124.99   30.00
  17   3 -18   67.89   17.80
  17   3 -18   76.29   22.00
 -17   3  18  145.79   24.30
  17  -3 -18   95.09   20.00
 -17  -3  18   83.49   17.80
 -17  -3  18   77.09   25.60
  17  -3 -18  108.79   23.80
 -17  -3  18  101.49   22.20
  17  -3 -18  132.99   24.60
  19   3 -20    9.80   14.70
 -19   3  20   27.50   14.30
 -19   3  20  -42.30   21.30
 -19   3  20    1.00   15.60
  19   3 -20   19.80   15.20
  19  -3 -20   16.40   16.40
 -19  -3  20   16.90   14.90
  19  -3 -20   10.40   14.50
 -19  -3  20  -57.59   30.00
 -19  -3  20    9.30   16.90
 -20   4  19   45.60   24.10
  20   4 -19   19.30   15.50
  20   4 -19   14.60   12.60
 -20   4  19    9.80   18.90
 -20   4  19   24.20   14.00
 -20  -4  19   16.10   13.80
  20  -4 -19   13.20   16.60
  20  -4 -19   31.40   17.10
  20  -4 -19    5.50   18.50
  18   4 -17   62.39   16.80
 -18   4  17   58.19   16.60
  18   4 -17   69.49   16.50
 -18   4  17   72.39   21.20
  18   4 -17   38.20   18.80
 -18   4  17   79.39   24.10
  18  -4 -17   54.79   21.70
  18  -4 -17   48.60   20.00
 -18  -4  17   14.80   21.60
 -18  -4  17   44.30   17.90
  18  -4 -17   71.09   18.60
 -18  -4  17   31.60   14.30
  16   4 -15   43.20   16.20
 -16   4  15   46.90   16.30
 -16   4  15    5.00   16.80
  16   4 -15   16.80   13.20
  16   4 -15    8.10    9.90
 -16   4  15   43.60   17.00
 -16  -4  15   42.00   18.00
  16  -4 -15   40.40   16.10
  16  -4 -15   35.10   16.10
 -16  -4  15   38.90   13.50
  16  -4 -15   35.90   16.20
 -16  -4  15   18.60   18.00
 -14   4  13  113.79   20.90
  14   4 -13  111.49   17.00
 -14   4  13  108.89   21.70
  14   4 -13  169.38   24.10
 -14   4  13  104.49   23.90
 -14  -4  13  100.09   17.00
  14  -4 -13   95.49   21.20
 -14  -4  13  126.19   19.80
  14  -4 -13  113.59   22.20
  14  -4 -13  180.38   24.10
 -12   4  11  166.38   27.30
 -12   4  11  223.58   25.60
  12   4 -11  216.68   22.70
 -12   4  11  161.68   23.60
  12   4 -11  181.28   20.70
  12  -4 -11  218.18   26.70
  12  -4 -11  202.58   24.20
  12  -4 -11  217.28   26.50
 -12  -4  11  169.38   21.90
 -12  -4  11  162.88   19.40
 -10   4   9   90.09   16.70
 -10   4   9   67.39   14.50
  10   4  -9   70.09   13.30
 -10   4   9   65.09   18.40
  10   4  -9   40.40    9.90
 -10  -4   9   76.89   12.00
  10  -4  -9   69.39   15.00
 -10  -4   9   59.29   12.40
  10  -4  -9   84.79   16.00
  10  -4  -9   75.89   15.00
  -8   4   7   37.50   11.20
  -8   4   7   65.39   13.70
   8   4  -7   68.69   11.60
  -8   4   7   52.99   13.00
   8   4  -7   57.89    9.70
   8  -4  -7   76.69   15.10
  -8  -4   7   51.09   10.20
   8  -4  -7   45.60   12.00
  -8  -4   7   57.49    9.60
   8  -4  -7   61.59   13.10
  -6   4   5  152.98   20.30
  -6   4   5  178.18   19.10
  -6   4   5  171.08   20.30
   6   4  -5  139.49   16.80
   6  -4  -5  152.18   19.10
   6  -4  -5  165.98   18.10
  -6  -4   5  137.39   15.20
   6  -4  -5  171.58   19.70
   4   4  -3  941.31   66.09
  -4   4   3 1171.78   69.39
  -4   4   3 1023.50   69.49
   4   4  -3 1039.10   67.19
  -4   4   3 1024.10   70.49
   4  -4  -3  970.40   68.89
  -4  -4   3  957.50   66.19
   4  -4  -3 1020.70   70.79
  -4  -4   3 1065.29   66.89
   4  -4  -3  897.91   68.39
  -2   4   1   86.39   13.60
  -2   4   1  101.49   12.90
   2   4  -1   79.99   10.50
  -2   4   1   97.59   16.40
   2   4  -1   84.59   12.30
   2  -4  -1   99.39   13.40
  -2  -4   1   86.29   11.30
   2  -4  -1   89.29   14.70
  -2  -4   1   88.29   12.10
   2  -4  -1   80.89   13.00
   0   4  -1   86.49   13.20
   0   4   1   95.29   12.90
   0   4   1   97.19   12.20
   0   4  -1   75.39   13.10
   0   4  -1   65.69   11.30
   0  -4  -1   79.09   11.40
   0  -4  -1   96.09   11.90
   0  -4   1   58.89   10.90
   0  -4   1   76.49   13.50
   0  -4   1   83.89   12.60
   2   4  -3  748.43   49.80
   2   4  -3  730.13   48.50
  -2   4   3  682.53   49.40
  -2   4   3  724.13   49.00
  -2  -4   3  672.03   48.70
  -2  -4   3  721.23   48.80
   2  -4  -3  628.04   48.90
   2  -4  -3  747.33   49.20
   4   4  -5  705.83   47.70
  -4   4   5  638.34   49.00
   4   4  -5  616.84   46.10
  -4   4   5  656.93   48.10
  -4   4   5  749.73   48.30
   4  -4  -5  644.94   48.90
   4  -4  -5  616.94   47.60
  -4  -4   5  743.03   47.30
  -4  -4   5  662.03   46.70
   4  -4  -5  699.63   47.70
   6   4  -7   80.89   15.10
  -6   4   7  111.39   15.40
  -6   4   7  137.19   17.20
   6   4  -7  100.39   16.00
  -6   4   7  121.29   16.60
   6  -4  -7  109.39   15.90
  -6  -4   7   92.69   13.30
   6  -4  -7  118.09   15.70
   6  -4  -7  101.99   15.10
  -6  -4   7   87.19   13.70
   8   4  -9  276.27   24.80
   8   4  -9  316.67   27.70
  -8   4   9  292.57   27.00
   8   4  -9  362.16   26.70
  -8   4   9  319.27   27.40
  -8   4   9  233.28   27.70
   8  -4  -9  261.77   25.70
  -8  -4   9  362.56   27.50
  -8  -4   9  273.17   24.40
   8  -4  -9  263.47   27.40
  -8  -4   9  240.98   24.50
  10   4 -11  146.99   19.30
 -10   4  11  184.78   22.50
  10   4 -11  181.58   23.30
  10   4 -11  169.78   21.60
 -10   4  11  158.38   23.80
 -10   4  11  205.48   22.30
  10  -4 -11  167.78   22.80
 -10  -4  11  172.38   19.90
  10  -4 -11  174.78   23.60
 -10  -4  11  145.39   22.90
 -10  -4  11  146.29   19.50
  10  -4 -11  157.48   20.80
  12   4 -13  170.58   22.70
 -12   4  13  216.28   25.40
  12   4 -13  193.28   26.90
  12   4 -13  199.38   24.50
 -12   4  13  188.38   25.30
 -12   4  13  177.78   28.20
 -12  -4  13  187.58   32.00
  12  -4 -13  182.08   26.30
 -12  -4  13  211.98   23.20
  12  -4 -13  196.18   24.10
  12  -4 -13  201.68   26.50
 -12  -4  13  240.78   28.70
 -14   4  15   24.60   14.70
  14   4 -15   11.20   11.10
 -14   4  15   34.20   13.80
  14   4 -15   22.30   13.70
  14   4 -15   19.30   13.90
 -14   4  15   23.90   17.10
 -14  -4  15   14.60   12.90
 -14  -4  15   18.40   14.20
  14  -4 -15   31.10   15.70
  14  -4 -15    8.60   11.80
  14  -4 -15    4.80   13.30
  16   4 -17   39.90   18.40
 -16   4  17   70.39   18.70
  16   4 -17   61.79   17.00
 -16   4  17   53.49   14.70
  16   4 -17   57.39   16.90
 -16  -4  17   54.29   16.00
 -16  -4  17   62.89   19.00
  16  -4 -17   17.40   17.00
  16  -4 -17   82.09   19.10
  16  -4 -17   63.59   17.40
 -16  -4  17   27.60   20.50
  18   4 -19   20.20   14.90
 -18   4  19   22.30   13.10
 -18   4  19   15.30   15.90
  18   4 -19   31.50   34.60
 -18   4  19   19.90   23.20
  18  -4 -19   19.40   16.00
 -18  -4  19   28.80   15.90
  18  -4 -19   21.00   18.40
  18  -4 -19   37.50   20.00
 -18  -4  19   11.30   16.60
  19   5 -18    4.30   11.20
 -19   5  18  -12.40   14.80
  19   5 -18    3.30   14.80
 -19   5  18   -4.50   15.80
  19  -5 -18   -6.30   18.00
  19  -5 -18   -8.10   14.70
  19  -5 -18   11.40   15.20
 -19  -5  18    4.70   16.30
  17   5 -16   39.20   15.70
 -17   5  16   70.89   17.00
 -17   5  16   66.89   25.50
 -17   5  16   58.49   18.80
 -17  -5  16   14.20   21.80
  17  -5 -16   74.99   19.60
 -17  -5  16   58.09   15.70
 -17  -5  16   67.89   21.30
  17  -5 -16   68.79   20.60
  15   5 -14   91.99   17.70
  15   5 -14   59.59   13.60
 -15   5  14   93.59   20.20
 -15   5  14  108.49   27.40
  15   5 -14   66.59   17.50
 -15   5  14   92.29   25.00
 -15  -5  14   77.19   15.90
  15  -5 -14  112.69   20.50
  15  -5 -14   81.69   18.20
  15  -5 -14   63.09   19.20
 -15  -5  14   76.19   17.20
 -13   5  12   17.10   13.30
 -13   5  12   14.00   15.10
  13   5 -12   14.10   12.70
  13   5 -12    7.80    9.00
 -13  -5  12   10.40   11.70
 -13  -5  12    0.80   10.70
  13  -5 -12    6.20   12.30
  13  -5 -12   17.10   11.60
  13  -5 -12   12.60   13.90
  11   5 -10  269.97   26.90
 -11   5  10  345.27   35.00
 -11   5  10  347.37   32.60
  11   5 -10  289.67   29.00
 -11   5  10  325.97   31.70
  11  -5 -10  402.16   33.30
 -11  -5  10  276.37   28.00
 -11  -5  10  292.67   27.40
  11  -5 -10  350.36   34.30
  11  -5 -10  303.77   31.90
  -9   5   8   76.99   14.40
   9   5  -8   61.59   10.80
   9   5  -8   68.99   13.20
  -9   5   8   57.49   15.20
  -9   5   8   69.69   15.60
  -9  -5   8   84.99   12.90
   9  -5  -8   59.69   14.30
  -9  -5   8   64.79   11.00
   9  -5  -8   52.89   14.30
   9  -5  -8   72.19   16.80
  -7   5   6  211.08   22.50
   7   5  -6  218.38   21.70
  -7   5   6  227.98   25.40
  -7   5   6  232.38   24.70
   7  -5  -6  257.07   23.20
   7  -5  -6  234.18   25.20
   7  -5  -6  237.08   24.20
  -7  -5   6  206.68   20.10
  -5   5   4  120.89   16.30
   5   5  -4  102.19   12.50
  -5   5   4   86.49   14.50
   5   5  -4  101.69   14.10
  -5   5   4  101.19   17.70
   5  -5  -4  121.39   17.20
  -5  -5   4  114.49   13.40
  -5  -5   4  104.29   14.00
   5  -5  -4  117.79   16.50
   5  -5  -4  111.89   18.10
   3   5  -2   88.09   10.70
  -3   5   2   94.89   17.20
  -3   5   2   55.39   11.50
   3   5  -2   70.89   11.90
   3  -5  -2   61.09   13.10
   3  -5  -2   66.89   14.00
  -3  -5   2   91.59   11.30
  -3  -5   2   73.79   11.20
   3  -5  -2   85.49   13.50
  -1   5   0    2.80    8.90
  -1   5   0    6.90    7.90
   1   5   0   10.40    7.10
   1   5   0   13.10    8.40
   1  -5   0   -8.00    9.10
  -1  -5   0    0.30    7.10
  -1  -5   0    2.70    7.00
   1  -5   0    1.90    8.10
  -1   5   2   50.99   11.40
   1   5  -2   56.69   11.90
   1   5  -2   50.79    9.80
  -1   5   2   72.79   10.80
   1  -5  -2   40.40   10.30
   1  -5  -2   58.39   10.40
  -1  -5   2   51.69   11.20
  -3   5   4  332.67   27.80
   3   5  -4  326.57   26.20
   3   5  -4  345.57   28.70
  -3   5   4  356.46   27.40
   3  -5  -4  321.97   28.00
  -3  -5   4  312.97   29.50
   3  -5  -4  338.87   26.90
  -3  -5   4  334.77   27.50
   5   5  -6   81.79   23.00
  -5   5   6   86.39   13.20
   5   5  -6   91.69   12.10
  -5   5   6   83.79   14.50
   5  -5  -6   74.19   14.10
   5  -5  -6   87.89   15.50
  -5  -5   6   74.99   11.70
   5  -5  -6  104.79   15.00
  -5  -5   6   75.89   13.00
   7   5  -8  301.47   27.90
   7   5  -8  297.57   25.10
  -7   5   8  277.57   28.60
  -7   5   8  305.97   27.50
   7   5  -8  286.57   26.60
  -7   5   8  262.67   25.90
   7  -5  -8  256.47   25.40
   7  -5  -8  287.07   27.50
  -7  -5   8  293.87   25.50
  -7  -5   8  291.57   25.40
   7  -5  -8  281.37   28.20
  -9   5  10  381.16   33.60
   9   5 -10  369.06   32.40
  -9   5  10  393.06   36.70
   9   5 -10  390.36   34.10
   9   5 -10  351.76   30.30
  -9   5  10  395.76   33.50
  -9  -5  10  276.97   30.10
  -9  -5  10  358.96   30.80
   9  -5 -10  348.47   34.10
   9  -5 -10  416.36   33.50
   9  -5 -10  361.26   35.10
 -11   5  12  157.18   22.30
  11   5 -12  123.29   20.40
 -11   5  12  129.29   24.10
  11   5 -12  117.99   19.20
  11   5 -12  121.99   19.60
  11  -5 -12  154.08   21.40
 -11  -5  12  108.19   18.50
 -11  -5  12  120.39   29.80
  11  -5 -12  126.29   21.20
 -11  -5  12  169.38   22.90
  11  -5 -12  132.49   22.80
 -13   5  14  208.38   29.30
 -13   5  14  204.58   33.50
  13   5 -14  178.48   25.20
 -13   5  14  180.18   26.10
  13   5 -14  147.09   24.80
  13  -5 -14  215.88   28.00
  13  -5 -14  175.68   23.80
 -13  -5  14  209.98   33.70
 -13  -5  14  170.18   22.80
  13  -5 -14  169.98   25.60
 -13  -5  14  158.18   26.80
 -15   5  16  254.17   38.90
 -15   5  16  254.77   30.70
  15   5 -16  258.77   29.80
 -15   5  16  258.17   30.30
  15   5 -16  192.48   33.00
  15   5 -16  195.68   26.40
 -15  -5  16  209.28   26.90
  15  -5 -16  279.07   29.90
 -15  -5  16  265.67   29.20
  15  -5 -16  297.77   35.90
  15  -5 -16  260.77   33.60
 -15  -5  16  228.48   36.70
  17   5 -18   -8.90   14.40
 -17   5  18   23.30   15.90
 -17   5  18   27.60   15.70
  17  -5 -18   42.80   16.80
  17  -5 -18   20.90   18.20
 -17  -5  18    8.50   13.40
 -17  -5  18   62.89   17.10
  19   5 -20   55.09   18.50
 -19  -5  20   37.10   16.20
  18   6 -17   -7.60   10.60
 -18   6  17    7.30   15.80
 -18   6  17   -5.20   11.60
  18   6 -17   -8.10   13.60
 -18  -6  17   -2.80    5.10
 -18  -6  17   -6.40   14.30
  18  -6 -17   -3.40   16.50
  18  -6 -17   -2.90   14.10
 -16   6  15   95.19   22.30
  16   6 -15   32.70   15.70
 -16   6  15   51.89   18.40
  16   6 -15   17.30   11.50
  16  -6 -15   40.40   16.20
 -16  -6  15   36.90   16.00
 -16  -6  15   55.89   15.40
  16  -6 -15   62.69   20.30
  16  -6 -15    7.20   14.90
 -14   6  13  226.08   28.70
 -14   6  13  220.08   34.50
  14   6 -13  218.28   26.40
  14   6 -13  146.19   21.80
 -14   6  13  225.48   27.30
 -14  -6  13  179.48   22.90
  14  -6 -13  195.28   33.10
  14  -6 -13  224.88   27.10
 -14  -6  13  188.88   25.00
 -12   6  11   64.79   16.80
  12   6 -11   49.40   11.90
 -12   6  11   96.99   21.50
 -12   6  11   66.39   17.30
  12   6 -11   26.90   12.70
 -12  -6  11   58.99   14.20
 -12  -6  11   32.10   12.80
  12  -6 -11   30.00   17.20
  12  -6 -11   24.60   14.70
  12  -6 -11   78.39   17.10
  10   6  -9   41.20   11.90
  10   6  -9   25.30   12.50
 -10   6   9   39.20   14.10
 -10   6   9   57.69   16.00
  10  -6  -9   54.89   14.40
  10  -6  -9   42.00   14.10
  10  -6  -9   51.19   15.30
 -10  -6   9   34.30   20.40
   8   6  -7   89.99   13.00
  -8   6   7   68.49   15.30
   8   6  -7   81.59   15.10
  -8   6   7   64.49   15.10
  -8   6   7  102.09   19.80
   8  -6  -7   76.59   16.60
   8  -6  -7   97.89   17.30
  -8  -6   7  100.89   14.80
   8  -6  -7   63.49   14.90
  -6   6   5  154.08   20.90
   6   6  -5  110.09   16.10
   6   6  -5  132.19   14.50
  -6   6   5  149.19   21.80
  -6   6   5  136.79   18.80
   6  -6  -5  112.99   17.50
   6  -6  -5  120.69   19.30
  -6  -6   5  149.59   16.70
  -6  -6   5  122.09   16.10
   6  -6  -5  134.79   19.00
  -4   6   3  120.29   16.00
  -4   6   3  105.19   17.30
   4   6  -3   86.29   14.10
   4   6  -3   88.09   12.10
  -4   6   3  127.49   19.10
  -4  -6   3   87.19   13.40
   4  -6  -3   94.09   15.50
   4  -6  -3  113.69   17.10
  -4  -6   3   89.59   12.10
   2   6  -1  277.37   23.30
  -2   6   1  313.77   25.80
   2   6  -1  288.67   25.70
  -2   6   1  284.87   27.40
  -2  -6   1  284.57   24.60
   2  -6  -1  306.47   27.20
  -2  -6   1  289.87   24.70
   2  -6  -1  324.67   26.80
   0   6   1   40.40    9.40
   0   6   1   50.69   11.20
   0   6  -1   43.50    9.90
   0  -6  -1   32.90   10.20
   0  -6  -1   40.10   10.10
   0  -6   1   43.90   11.00
   0  -6   1   42.60   11.10
  -2   6   3   34.90   10.00
   2   6  -3   23.50    9.20
  -2   6   3   38.60   10.40
   2  -6  -3   41.70   10.50
  -2  -6   3   40.10   10.90
  -2  -6   3   36.90   10.10
   2  -6  -3   28.60   11.80
  -4   6   5   71.39   13.30
   4   6  -5   81.89   14.70
   4   6  -5   67.29   11.50
  -4   6   5  102.89   14.20
   4  -6  -5   89.99   15.30
   4  -6  -5   77.49   13.30
  -4  -6   5   67.59   13.70
  -4  -6   5   66.19   12.20
  -6   6   7  131.39   17.70
   6   6  -7   92.09   14.20
   6   6  -7  142.69   19.40
  -6   6   7  141.29   20.50
   6  -6  -7  132.09   17.80
   6  -6  -7  133.29   20.10
  -6  -6   7  103.59   16.50
   8   6  -9   29.70   13.70
   8   6  -9   -3.70   15.20
  -8   6   9   26.00   11.90
  -8   6   9   35.20   13.50
   8  -6  -9    8.80    9.70
  -8  -6   9   14.90   11.70
  -8  -6   9   23.40   10.90
   8  -6  -9   11.20   11.30
   8  -6  -9    3.30   11.90
 -10   6  11  168.68   31.60
  10   6 -11  141.69   21.40
  10   6 -11  125.69   19.60
 -10   6  11  130.09   20.60
 -10   6  11  127.29   19.10
  10   6 -11  100.39   16.10
  10  -6 -11  150.58   21.50
  10  -6 -11  165.98   25.30
  10  -6 -11   91.09   19.90
 -10  -6  11  126.49   19.00
 -10  -6  11  121.29   18.70
  12   6 -13  105.89   20.10
 -12   6  13  117.19   22.80
  12   6 -13   88.49   17.90
 -12   6  13   90.49   18.70
 -12   6  13  123.59   21.90
  12   6 -13   95.49   15.00
 -12  -6  13   83.19   17.50
  12  -6 -13  101.59   20.80
 -12  -6  13   70.49   16.90
  12  -6 -13   83.89   18.00
  12  -6 -13  161.88   25.60
  14   6 -15   57.99   15.40
  14   6 -15   50.99   16.60
 -14   6  15  123.59   35.80
 -14   6  15  104.79   20.50
 -14  -6  15   87.19   19.60
  14  -6 -15  102.19   22.10
 -14  -6  15   85.29   17.50
  14  -6 -15   78.39   19.60
  14  -6 -15  101.29   19.30
  16   6 -17   79.69   18.90
  16   6 -17   87.99   20.10
 -16   6  17  150.08   23.60
 -16   6  17  120.59   23.60
  16  -6 -17  140.69   23.80
  16  -6 -17  148.59   28.00
 -16  -6  17  103.09   19.30
 -17   7  16   -2.40   13.70
  17   7 -16   22.30   11.10
 -17   7  16   15.40   28.60
  17   7 -16   19.10   15.70
 -17  -7  16    9.80    7.20
  17  -7 -16    0.90   13.10
  17  -7 -16   27.20   19.70
 -17  -7  16   17.30   13.60
  15   7 -14    8.80   14.00
  15   7 -14   22.10   10.30
 -15   7  14    6.40   13.80
 -15   7  14   49.99   17.50
 -15  -7  14   20.00   13.60
  15  -7 -14   26.50   14.80
 -15  -7  14   33.40   12.30
  15  -7 -14   20.80   17.60
 -13   7  12    4.20   12.90
  13   7 -12    8.00   13.40
  13   7 -12    8.40    9.40
 -13   7  12   26.10   13.80
  13  -7 -12   14.80   12.80
  13  -7 -12    9.70   13.70
  13  -7 -12   30.70   29.10
 -13  -7  12   13.00   13.00
 -13  -7  12   47.50   13.10
  11   7 -10   36.40   11.10
 -11   7  10   79.79   17.80
  11   7 -10   29.80   14.30
 -11   7  10   64.89   18.10
  11  -7 -10   49.60   15.20
 -11  -7  10   31.50   13.50
  11  -7 -10   59.59   18.40
  11  -7 -10   69.59   16.80
  -9   7   8   14.30   12.50
  -9   7   8    8.20   11.40
   9   7  -8    3.00    7.90
  -9   7   8  -12.10   13.60
   9   7  -8   17.50   13.20
  -9  -7   8   17.30   11.70
   9  -7  -8   20.30   13.90
   9  -7  -8   11.20   12.10
   9  -7  -8    8.80    9.80
   7   7  -6   12.70   11.70
  -7   7   6   -3.20   10.50
  -7   7   6   13.30   11.90
  -7   7   6    2.80   12.40
   7   7  -6   -2.30    7.00
  -7  -7   6   16.00   11.70
   7  -7  -6   28.30   11.00
   7  -7  -6   22.00   14.30
   7  -7  -6  -18.80   14.20
  -5   7   4   30.10   13.50
   5   7  -4   24.00    9.70
  -5   7   4   50.29   13.90
   5   7  -4   19.90   11.80
  -5  -7   4   19.50    9.80
   5  -7  -4   40.30   13.10
   5  -7  -4   37.00   14.30
  -5  -7   4   29.00   10.90
   5  -7  -4   23.50   10.40
  -3   7   2   38.10   12.40
  -3   7   2   29.20   11.50
   3   7  -2   30.80    9.20
   3   7  -2   36.30   11.90
   3  -7  -2   28.60   13.20
   3  -7  -2   27.10   11.20
  -3  -7   2   46.60   10.90
  -3  -7   2   33.10   10.70
   1   7   0  102.89   14.30
   1   7   0  128.19   18.10
  -1   7   0   91.09   17.10
  -1   7   0  104.09   15.50
   1  -7   0   86.19   16.10
   1  -7   0  100.09   16.50
  -1  -7   0  107.19   15.00
  -1  -7   0  123.69   16.60
   1   7  -2   24.70   12.70
   1   7  -2    4.70    8.60
  -1   7   2   17.70   10.30
  -1   7   2   29.80   10.40
   1  -7  -2   27.50   13.70
  -1  -7   2    3.40   10.10
  -1  -7   2   25.20   10.80
   1  -7  -2   28.50   10.40
   3   7  -4   33.20   12.30
  -3   7   4   49.30   12.90
  -3  -7   4   51.19   11.90
  -3  -7   4   56.89   13.80
   3  -7  -4   36.20   11.50
   3  -7  -4   45.50   13.40
  -5   7   6   38.80   12.60
  -5   7   6   26.30   11.50
   5   7  -6   20.70    9.50
   5   7  -6   26.30   13.60
   5  -7  -6   19.30   13.40
  -5  -7   6   15.20   11.10
   5  -7  -6   19.80   13.30
  -5  -7   6    8.50   14.50
  -7   7   8   43.40   13.30
  -7   7   8   28.90   11.80
   7   7  -8   25.20   10.10
   7   7  -8   30.90   14.30
   7  -7  -8   21.30   11.90
   7  -7  -8   33.60   16.00
  -7  -7   8   30.10   12.80
  -9   7  10   17.80   13.30
  -9   7  10   -8.10   10.40
   9   7 -10   19.30   15.30
  -9   7  10   18.40   13.30
   9   7 -10    5.70    8.30
   9  -7 -10   14.70   14.60
   9  -7 -10   13.20   11.50
  -9  -7  10   25.40   12.30
   9  -7 -10   19.50   12.10
  -9  -7  10   29.90   13.90
  11   7 -12   11.50   14.40
  11   7 -12   -8.40    8.10
 -11   7  12   -6.10   11.10
 -11   7  12    8.00   11.90
 -11  -7  12    7.20   10.90
  11  -7 -12   -0.70   10.00
 -11  -7  12   -7.50   11.60
  11  -7 -12   -1.60   14.40
  11  -7 -12   -2.60   10.30
  13   7 -14    2.60   10.30
 -13   7  14   22.00   14.50
  13   7 -14    9.20   14.60
 -13   7  14   11.10   13.70
  13   7 -14    4.90   16.50
  13  -7 -14   10.10   28.30
 -13  -7  14    4.20   13.30
  13  -7 -14    7.80   12.20
 -13  -7  14   25.80   14.00
 -15   7  16   35.20   22.20
  15   7 -16   -0.80   15.00
 -15   7  16   33.30   16.30
  15   7 -16   14.30   11.50
  15  -7 -16    8.20   18.50
 -15  -7  16  -21.10    8.80
  15  -7 -16   25.40   14.40
  14   8 -13   -5.70   14.60
 -14   8  13   38.60   25.50
 -14   8  13    0.10   11.90
  14  -8 -13    2.90   12.70
  14  -8 -13   15.50   19.40
 -14  -8  13  -10.80    4.40
 -12   8  11   32.60   15.30
  12   8 -11   24.90   15.90
 -12   8  11   51.49   16.10
  12   8 -11   12.70    9.50
  12  -8 -11   42.20   33.60
  12  -8 -11   36.30   14.50
 -12  -8  11   10.00   13.00
 -10   8   9   15.10   13.20
  10   8  -9   -0.30    7.90
 -10   8   9    5.50   10.90
  10   8  -9   20.90   14.40
  10  -8  -9    3.00   15.60
  10  -8  -9   16.40   13.10
 -10  -8   9   10.30   12.60
 -10  -8   9   15.10   19.60
   8   8  -7   -6.10   11.20
  -8   8   7    2.70   11.50
  -8   8   7    9.00   12.80
  -8  -8   7    9.50   10.10
   8  -8  -7   -3.20   14.50
  -8  -8   7    7.20   11.00
   8  -8  -7   -1.70    9.80
   8  -8  -7    9.70    9.20
  -6   8   5  134.89   22.20
   6   8  -5   81.49   13.50
  -6   8   5  104.39   18.60
   6   8  -5  109.89   23.10
  -6  -8   5  110.99   17.10
  -6  -8   5  103.59   16.40
   6  -8  -5  135.79   22.70
   6  -8  -5  120.99   19.10
  -4   8   3   48.70   12.90
  -4   8   3   37.30   13.00
   4   8  -3   21.80    9.50
   4   8  -3   34.60   16.50
  -4  -8   3   37.00   11.70
   4  -8  -3   44.30   13.10
   4  -8  -3   40.80   14.50
  -2   8   1  198.28   21.90
   2   8  -1  178.38   32.90
   2   8  -1  169.38   19.20
  -2   8   1  209.08   25.80
   2  -8  -1  190.18   24.90
  -2  -8   1  192.18   21.50
   2  -8  -1  194.78   22.60
  -2  -8   1  226.98   30.50
   0   8   1   36.10   12.90
   0   8   1   62.59   12.10
   0   8  -1   54.49   12.30
   0   8  -1   44.70   14.20
   0  -8   1   61.09   13.60
   0  -8  -1   59.49   13.00
   0  -8  -1   54.39   12.60
   0  -8   1   70.69   14.90
   2   8  -3   29.10   10.40
   2   8  -3   16.30   12.70
  -2   8   3   25.10   12.30
  -2   8   3   28.70   10.70
  -2  -8   3   47.80   13.30
   2  -8  -3   26.50   11.20
   2  -8  -3   18.80   12.90
  -2  -8   3   31.10   12.70
   4   8  -5    5.10   12.00
  -4   8   5    6.40   11.60
   4   8  -5   11.40    9.30
  -4   8   5    9.10   10.60
  -4  -8   5   16.10   11.00
   4  -8  -5   19.50   14.40
  -4  -8   5   23.20   12.80
   4  -8  -5   23.80   11.40
   6   8  -7   32.80   10.20
  -6   8   7   74.69   16.50
  -6   8   7   24.40   12.70
   6   8  -7   15.80   14.20
  -6  -8   7   47.00   14.20
   6  -8  -7   47.50   17.00
  -6  -8   7   35.50   12.30
   6  -8  -7   42.00   13.10
   8   8  -9    9.10   10.00
  -8   8   9    5.00   10.50
   8   8  -9    8.30   13.20
  -8   8   9   16.40   12.30
   8  -8  -9   -0.50   10.30
  -8  -8   9   16.50   11.40
   8  -8  -9  -11.20   13.20
  -8  -8   9   -6.60   12.00
  10   8 -11   18.60   10.10
  10   8 -11   17.30   15.20
 -10   8  11   18.50   13.50
 -10   8  11   29.00   12.90
  10  -8 -11   49.99   17.70
  10  -8 -11   15.20   12.70
 -10  -8  11   10.00   11.20
 -10  -8  11   12.80   13.80
  12   8 -13   14.60   10.70
  12   8 -13   12.90   15.40
 -12   8  13   11.30   13.30
 -12   8  13   10.90   11.70
  12  -8 -13   24.50   20.90
  12  -8 -13   30.00   13.20
 -12  -8  13   10.00   13.30
  14   8 -15   10.30   16.80
  14   8 -15   -6.00   10.10
 -14   8  15    3.00   11.80
 -14   8  15  -12.70   12.60
  14  -8 -15    9.60   17.20
 -14  -8  15  -18.30   12.50
  14  -8 -15   -3.20   11.80
 -14  -8  15    1.70    6.70
  13   9 -12    2.70    9.30
 -13   9  12   14.00   13.90
 -13   9  12   42.80   18.40
  13   9 -12   21.70   16.30
 -13  -9  12    6.90   14.00
  13  -9 -12   44.40   22.50
  13  -9 -12  -14.30   10.60
 -13  -9  12    6.90    6.10
 -11   9  10  -16.00   18.20
  11   9 -10   -8.20    8.60
 -11   9  10  -23.20   10.40
  11   9 -10   15.00   14.60
  11  -9 -10   26.60   13.60
 -11  -9  10   -4.80   20.80
  11  -9 -10    0.80   32.00
  -9   9   8   10.20   13.00
   9   9  -8   -1.90    8.30
   9   9  -8   -0.70   12.40
  -9   9   8   -1.20   11.80
   9  -9  -8    6.10   11.40
   9  -9  -8   19.00   19.70
  -9  -9   8    7.70   11.50
  -9  -9   8    1.70    9.20
   7   9  -6   -7.30   11.80
   7   9  -6    9.10    8.60
  -7   9   6    7.00   11.10
  -7   9   6  -11.80   10.30
  -7  -9   6    2.80   10.50
   7  -9  -6   13.80   16.10
   7  -9  -6   -2.10   10.30
   5   9  -4   45.40   14.50
  -5   9   4   54.49   15.60
  -5   9   4   37.40   13.60
   5   9  -4   29.00   10.10
   5  -9  -4   34.40   17.60
   5  -9  -4   37.60   13.60
  -5  -9   4   36.90   12.10
  -5  -9   4   53.39   13.30
   3   9  -2   16.50    9.10
  -3   9   2   10.90   11.10
  -3   9   2    7.80   10.90
   3   9  -2   -3.60   11.70
  -3  -9   2    5.90    9.80
   3  -9  -2   12.70   14.50
  -3  -9   2    8.00    9.90
   3  -9  -2   21.20   11.80
  -1   9   0   30.30   11.80
  -1   9   0   23.10   13.80
   1   9   0   26.70   10.50
   1   9   0   26.70   13.00
   1  -9   0   27.80   13.30
  -1  -9   0   30.40   12.10
  -1  -9   0   53.19   12.90
   1  -9   0   40.10   13.10
   1   9  -2    9.60   12.20
  -1   9   2    6.40   11.20
  -1   9   2    7.30    9.50
   1   9  -2    4.30    9.40
   1  -9  -2    8.90   12.10
  -1  -9   2    9.20   11.80
   1  -9  -2   12.80   10.50
  -1  -9   2    2.40   10.60
   3   9  -4  107.39   16.80
   3   9  -4  131.79   21.20
  -3   9   4  115.49   19.30
  -3   9   4  168.88   19.90
   3  -9  -4  162.38   22.80
  -3  -9   4  139.19   19.20
   3  -9  -4  142.29   20.30
  -3  -9   4  137.39   20.50
   5   9  -6   76.69   17.10
  -5   9   6   55.69   14.60
   5   9  -6   21.90   10.60
  -5   9   6   52.59   14.10
   5  -9  -6   39.50   12.90
   5  -9  -6   55.19   18.40
  -5  -9   6   49.10   14.40
  -5  -9   6   49.80   15.70
   7   9  -8   16.50   10.30
   7   9  -8   13.70   14.30
  -7   9   8   44.90   14.80
  -7   9   8   25.60   12.80
   7  -9  -8   45.20   18.80
   7  -9  -8   15.80   11.70
  -7  -9   8   20.90   14.30
  -9   9  10   17.60   12.50
   9   9 -10   18.80   15.70
   9   9 -10    6.00    9.20
  -9  -9  10   16.30   13.30
   9  -9 -10   -5.40   10.30
   9  -9 -10   21.30   18.20
  11   9 -12   -3.60   15.80
  11   9 -12    4.40    9.70
 -11   9  12   18.20   14.90
 -11   9  12   32.60   15.20
 -11  -9  12    7.30   13.90
  11  -9 -12   21.30   21.60
  11  -9 -12   23.00   13.20
   8  10  -7   21.50   15.00
  -8  10   7   14.50   13.80
  -8  10   7    2.30   11.70
   8 -10  -7   53.99   21.00
   8 -10  -7   13.80   11.50
  -8 -10   7   14.20   12.60
  -6  10   5   27.50   15.20
  -6  10   5   27.70   13.40
   6  10  -5    6.10    8.70
   6  10  -5   25.20   14.60
   6 -10  -5   27.00   15.00
   6 -10  -5   24.00   17.70
  -6 -10   5   19.00   12.50
   4  10  -3   31.00   13.60
  -4  10   3   23.10   13.00
  -4 -10   3   16.30    8.90
   4 -10  -3   31.10   12.80
   4 -10  -3   50.49   18.00
  -4 -10   3   35.50   13.00
  -2  10   1   22.80   13.50
   2  10  -1    0.30   11.80
   2  10  -1    8.60    9.70
  -2  10   1   16.80   12.10
   2 -10  -1    7.60   10.30
   2 -10  -1   31.40   15.40
  -2 -10   1    1.90    9.10
  -2 -10   1   46.60   11.50
   0  10  -1   23.20   11.80
   0  10  -1   29.60   14.20
   0  10   1   19.30   12.10
   0  10   1   21.70   10.80
   0 -10  -1   45.40   12.90
   0 -10  -1   18.70   10.80
   0 -10   1   46.70   14.70
   0 -10   1   22.10   11.90
  -2  10   3    6.70   15.90
  -2  10   3   12.70   11.90
   2  10  -3   24.80   16.60
   2  10  -3   10.20   13.90
   2 -10  -3   59.19   14.60
  -2 -10   3   22.20   12.40
  -2 -10   3   37.80   12.80
   2 -10  -3   20.00   11.70
  -4  10   5    3.80   11.20
   4  10  -5   -0.60    9.70
  -4  10   5   -6.30   10.70
   4  10  -5   -9.60   13.40
  -4 -10   5    0.90   10.30
  -4 -10   5   22.60   11.10
   4 -10  -5   -0.10    9.00
  -6  10   7   13.80   13.30
   6  10  -7   -0.70   14.50
   6  10  -7    5.10    9.80
  -6  10   7   42.90   14.40
   6 -10  -7   22.00   16.80
  -6 -10   7   19.30   14.50
  -8  10   9   -2.80   11.10
   8  10  -9   15.10   14.80
  -8  10   9    0.90   13.00
   8  10  -9   13.40   10.80
  -8 -10   9    1.70    6.10
  -8 -10   9   -6.50   12.60
   8 -10  -9    1.60    8.30
   8 -10  -9    9.50   11.20
  -1  11   0   16.50   13.70
   1  11   0  -13.50   13.90
   1  11   0    3.10   12.10
  -1 -11   0   -0.80    5.10
  -1 -11   0   19.40   11.50
   1 -11   0   -9.90    9.80
   1 -11   0    2.40    6.20
  -1 -11   2  -11.30    4.90
 -22   0  20   91.69   24.00
  22   0 -20   62.79   18.10
 -22   0  20   80.29   19.90
  22   0 -20   48.00   17.20
  20   0 -18  151.68   24.20
 -20   0  18  209.58   30.40
  20   0 -18  159.48   27.90
  20   0 -18  124.09   28.10
 -20   0  18  165.98   33.90
 -20   0  18  165.68   23.30
  18   0 -16  665.63   52.69
  18   0 -16  594.34   53.79
 -18   0  16  661.83   52.59
 -18   0  16  734.23   55.29
  18   0 -16  683.53   58.49
 -16   0  14  250.27   25.90
 -16   0  14  216.78   26.40
  16   0 -14  181.68   25.80
  16   0 -14  253.37   30.20
  16   0 -14  210.28   24.20
 -16   0  14  224.08   32.60
 -14   0  12  339.07   30.90
  14   0 -12  385.26   35.70
  14   0 -12  367.76   32.40
 -14   0  12  331.17   32.20
 -14   0  12  346.17   36.00
  14   0 -12  395.96   31.80
  12   0 -10  751.32   51.79
  12   0 -10  657.63   50.29
 -12   0  10  734.73   50.49
 -12   0  10  643.54   50.89
 -12   0  10  727.33   53.79
  10   0  -8  424.86   34.10
  10   0  -8  458.55   35.10
 -10   0   8  447.96   36.70
  10   0  -8  492.95   37.10
 -10   0   8  399.96   34.40
 -10   0   8  481.65   34.60
   8   0  -6  754.42   52.89
  -8   0   6  773.02   51.29
  -8   0   6  684.13   51.29
   8   0  -6  746.53   51.19
  -8   0   6  744.63   52.89
   8   0  -6  803.72   51.79
   6   0  -4  905.81   64.89
  -6   0   4  944.81   64.39
  -6   0   4  941.81   63.59
   6   0  -4 1013.50   64.79
   6   0  -4  964.40   63.59
  -6   0   4 1041.90   63.69
   4   0  -2  142.79   11.40
   4   0  -2  116.49   10.90
   4   0  -2  127.69   11.80
  -4   0   2  150.98   11.60
   2   0   0    1.50    0.80
   2   0   0    1.00    1.00
   0   0   2 3871.21  240.78
   0   0  -2 3770.92  240.68
   2   0  -4  592.94   38.40
  -2   0   4  609.84   38.40
   2   0  -4  568.94   38.40
  -2   0   4  560.54   38.40
   2   0  -4  562.34   39.20
  -2   0   4  572.24   39.20
  -4   0   6  165.98   14.60
  -4   0   6  143.39   15.40
   4   0  -6  164.18   14.50
  -4   0   6  166.48   14.70
   4   0  -6  172.08   14.40
   4   0  -6  160.08   17.30
   6   0  -8 1268.07   84.79
  -6   0   8 1189.28   85.19
  -6   0   8 1335.77   84.69
   6   0  -8 1345.77   86.59
   6   0  -8 1315.07   85.09
  -6   0   8 1253.67   86.89
   8   0 -10  237.78   23.60
  -8   0  10  224.88   24.20
  -8   0  10  197.38   21.90
   8   0 -10  272.97   22.90
  -8   0  10  231.58   21.90
   8   0 -10  221.68   21.60
 -10   0  12    9.00    9.00
 -10   0  12   11.10   10.00
  10   0 -12   21.00   10.00
 -10   0  12    1.60    8.10
  10   0 -12    5.20    8.10
  10   0 -12   16.60    9.50
 -12   0  14   65.89   15.70
  12   0 -14  102.29   18.40
  12   0 -14   94.29   17.90
 -12   0  14   81.99   15.30
 -12   0  14   75.19   18.20
  12   0 -14   60.99   13.80
 -14   0  16   73.49   20.70
 -14   0  16   45.80   13.20
 -14   0  16   71.79   17.00
  14   0 -16   87.59   23.70
  14   0 -16   27.70   15.30
  14   0 -16   56.89   15.50
 -16   0  18   27.40   21.10
 -16   0  18   43.70   17.50
  16   0 -18   27.10   16.00
  16   0 -18   49.10   16.20
 -16   0  18   21.70   12.60
 -18   0  20   32.60   22.80
  18   0 -20   -3.90   16.20
 -18   0  20    7.20   12.90
  18   0 -20   -4.20   12.10
 -18   0  20   14.60   26.50
  18   0 -20   14.70   13.40
  20   0 -22   28.90   15.50
 -20   0  22   15.70   27.20
  20   0 -22   18.70   17.40
  20   0 -22   15.90   19.30
 -20   0  22   47.90   20.50
 -20   0  22   47.10   30.50
 -23   1  21   64.69   16.70
  23   1 -21   27.40   14.00
 -23   1  21   88.79   23.70
  23   1 -21   52.49   23.50
  23  -1 -21   47.40   19.20
  23  -1 -21   27.20   17.20
 -23  -1  21   39.50   16.80
  21   1 -19   13.00   11.60
  21   1 -19   16.40   14.20
 -21   1  19   -1.70   12.00
  21   1 -19  -11.90   16.00
 -21   1  19   16.50   18.70
 -21   1  19   19.50   22.00
 -21  -1  19   30.40   22.10
  21  -1 -19   -5.50   13.30
  21  -1 -19    7.60   13.80
 -21  -1  19   30.20   17.50
 -21  -1  19   30.00   13.50
  21  -1 -19   10.00   15.90
  19   1 -17   36.50   13.80
  19   1 -17   61.59   18.70
 -19   1  17   65.49   19.30
 -19   1  17   49.30   23.80
  19   1 -17   54.29   15.00
 -19   1  17   99.79   20.90
  19  -1 -17   61.69   20.00
 -19  -1  17   77.69   23.70
  19  -1 -17   59.09   17.80
 -19  -1  17   61.59   17.50
 -19  -1  17   72.39   20.30
  19  -1 -17   54.99   15.80
 -17   1  15  336.87   33.50
  17   1 -15  348.47   34.30
 -17   1  15  374.16   35.40
  17   1 -15  351.86   32.20
 -17   1  15  320.47   41.00
  17   1 -15  390.86   38.00
 -17  -1  15  362.36   32.90
  17  -1 -15  364.56   33.50
  17  -1 -15  296.37   34.30
  17  -1 -15  297.47   38.70
 -17  -1  15  335.27   34.80
 -17  -1  15  368.86   41.50
  15   1 -13   17.10   10.50
  15   1 -13   22.30   13.20
  15   1 -13   10.80   10.30
 -15   1  13   35.60   15.30
 -15   1  13    2.50    9.10
 -15   1  13   20.70   13.50
  15  -1 -13   22.60   13.40
 -15  -1  13   39.20   16.20
  15  -1 -13    9.10   10.80
  15  -1 -13   29.20   12.30
 -15  -1  13   16.00   13.20
 -15  -1  13    9.00   10.30
 -13   1  11  326.47   30.40
  13   1 -11  392.46   32.50
 -13   1  11  354.96   30.40
  13   1 -11  320.37   29.80
 -13   1  11  352.26   34.00
  13   1 -11  342.67   28.60
 -13  -1  11  362.36   33.70
  13  -1 -11  369.26   33.20
  13  -1 -11  320.67   30.50
 -13  -1  11  290.97   30.60
 -13  -1  11  351.66   29.10
  13  -1 -11  329.17   29.80
 -11   1   9  410.26   30.10
  11   1  -9  354.26   27.80
 -11   1   9  357.76   29.70
 -11   1   9  351.76   31.70
  11   1  -9  350.06   29.00
  11   1  -9  334.27   30.20
  11  -1  -9  366.46   30.10
 -11  -1   9  353.66   28.10
  11  -1  -9  380.46   31.60
  11  -1  -9  316.07   28.90
 -11  -1   9  340.47   30.70
 -11  -1   9  288.87   28.20
  -9   1   7   23.30   10.30
   9   1  -7   24.00    9.30
  -9   1   7   41.60   11.40
  -9   1   7   26.60    9.10
   9   1  -7   27.50    9.20
   9   1  -7   27.70    8.30
   9  -1  -7   19.70    8.50
  -9  -1   7   27.90    8.90
  -9  -1   7   28.10    9.40
   9  -1  -7   18.20    9.50
   7   1  -5  435.96   31.00
  -7   1   5  434.86   33.40
   7   1  -5  415.66   30.50
   7   1  -5  421.76   31.80
  -7   1   5  449.26   34.30
  -7   1   5  403.86   31.60
   7  -1  -5  472.05   32.20
   7  -1  -5  490.15   32.70
   7  -1  -5  469.15   33.50
  -7  -1   5  381.46   30.60
  -7  -1   5  441.76   30.70
  -5   1   3 2868.61  188.68
  -5   1   3 2745.93  187.68
   5   1  -3 3071.59  186.88
   5   1  -3 3006.20  186.78
   5  -1  -3 3054.49  189.08
  -5  -1   3 3100.69  186.68
   5  -1  -3 2834.82  187.78
   5  -1  -3 2932.51  187.88
  -3   1   1  670.63   49.50
  -3   1   1  765.12   50.59
   3   1  -1  758.82   48.30
   3   1  -1  823.12   48.30
  -3   1   1  764.72   49.99
   3  -1  -1  712.33   49.80
  -3  -1   1  776.42   48.20
   3  -1  -1  772.12   50.69
  -3  -1   1  732.53   48.30
   3  -1  -1  791.92   49.90
   1   1   1  958.60   60.69
  -1   1  -1  838.92   61.69
  -1   1  -1 1003.20   62.09
  -1   1  -1  970.90   62.49
   1  -1   1 1022.90   62.79
   1  -1   1  990.40   61.99
  -1  -1  -1  938.71   60.59
   1  -1   1  971.80   61.99
   1   1  -3 2200.48  141.69
   1   1  -3 2177.98  141.79
  -1   1   3 2381.46  141.69
   1   1  -3 2274.87  142.49
  -1   1   3 2122.59  141.39
  -1  -1   3 2287.67  141.69
  -1  -1   3 2149.78  141.69
  -1  -1   3 2240.08  142.59
   1  -1  -3 2057.09  141.39
   1  -1  -3 2458.75  141.59
   3   1  -5 4559.84  283.37
  -3   1   5 4718.53  282.67
   3   1  -5 4468.15  281.97
  -3   1   5 4217.18  283.27
  -3   1   5 4394.26  282.17
   3   1  -5 4808.42  282.47
  -3  -1   5 4478.25  283.57
   3  -1  -5 4706.53  282.47
   3  -1  -5 4298.27  282.27
  -3  -1   5 4216.98  282.37
   3  -1  -5 4460.65  283.37
  -3  -1   5 4274.87  282.07
   5   1  -7  930.31   62.39
  -5   1   7  929.51   60.89
  -5   1   7  894.81   61.19
  -5   1   7  911.81   62.59
   5   1  -7  880.91   60.69
   5   1  -7  972.10   61.19
   5  -1  -7  843.92   63.59
   5  -1  -7  834.62   62.99
  -5  -1   7 1000.80   60.89
  -5  -1   7  903.91   61.09
  -5  -1   7  860.11   64.29
   5  -1  -7  934.51   62.49
  -7   1   9  235.48   24.10
  -7   1   9  208.38   22.30
   7   1  -9  263.67   21.80
   7   1  -9  265.77   24.60
  -7   1   9  225.38   22.20
   7   1  -9  257.57   22.80
  -7  -1   9  234.78   25.80
  -7  -1   9  266.07   22.60
   7  -1  -9  226.58   21.90
   7  -1  -9  222.18   22.70
   7  -1  -9  221.38   23.90
  -7  -1   9  268.47   25.20
  -9   1  11  174.18   20.10
   9   1 -11  191.88   21.50
  -9   1  11  181.88   19.40
  -9   1  11  167.28   21.40
   9   1 -11  165.48   18.40
   9   1 -11  176.68   19.60
   9  -1 -11  184.18   19.10
   9  -1 -11  203.78   21.70
  -9  -1  11  151.28   19.60
  -9  -1  11  176.78   19.40
   9  -1 -11  160.88   19.60
  -9  -1  11  157.78   22.00
  11   1 -13   19.10    8.90
 -11   1  13   13.30   11.00
  11   1 -13   10.80   10.00
 -11   1  13   17.10   11.30
  11   1 -13   28.30   10.70
 -11   1  13   16.20   11.50
  11  -1 -13    7.10   10.10
  11  -1 -13   15.40    8.90
 -11  -1  13   38.90   12.70
 -11  -1  13   25.40   11.50
 -11  -1  13   20.90    9.10
  11  -1 -13    8.00    9.50
 -13   1  15   24.30   13.90
  13   1 -15   25.50   13.20
  13   1 -15   17.10   11.00
 -13   1  15   18.50   18.70
  13   1 -15   16.60   10.90
 -13   1  15   41.40   12.30
 -13  -1  15   49.99   15.30
  13  -1 -15   31.80   12.50
 -13  -1  15   22.60   12.30
  13  -1 -15   29.20   13.40
  13  -1 -15    7.20   11.20
 -13  -1  15   15.60   14.30
 -15   1  17   14.30   14.70
  15   1 -17   27.10   13.30
 -15   1  17   46.40   15.10
 -15   1  17   75.89   20.60
  15   1 -17   34.50   12.90
  15   1 -17   28.90   16.00
  15  -1 -17   35.40   15.30
 -15  -1  17   39.40   17.10
 -15  -1  17   12.00   18.10
  15  -1 -17   40.60   16.40
 -15  -1  17   47.10   13.70
  15  -1 -17   15.10   14.30
  17   1 -19    4.10   11.30
  17   1 -19   10.70   16.40
 -17   1  19   15.20   14.10
  17   1 -19   24.50   16.00
 -17   1  19    0.30   18.80
  17  -1 -19   31.30   15.30
  17  -1 -19   14.00   12.40
 -17  -1  19   11.00   13.60
 -17  -1  19  -14.70   13.30
  17  -1 -19   26.50   13.80
  19   1 -21    5.40   16.90
 -19   1  21   27.40   25.70
  19   1 -21   -6.30   11.40
  19   1 -21   -0.10   12.70
 -19   1  21   -6.70   12.10
 -19   1  21   10.80   16.20
  19  -1 -21   12.00   16.20
 -19  -1  21    3.50   25.00
 -19  -1  21  -21.60   24.70
 -19  -1  21    7.80   13.60
  19  -1 -21  -13.60   17.00
  19  -1 -21   11.80   15.30
 -22   2  20  167.78   36.00
 -22   2  20  161.88   30.20
  22   2 -20   83.69   22.50
 -22   2  20  194.38   32.40
  22  -2 -20  130.29   28.20
  22  -2 -20  221.38   28.30
 -22  -2  20  134.09   25.00
  22  -2 -20  148.99   31.00
  20   2 -18   48.10   18.60
 -20   2  18  108.69   28.60
 -20   2  18   72.89   16.00
 -20   2  18   92.59   29.10
  20   2 -18   82.49   23.00
  20   2 -18   38.20   13.30
 -20  -2  18   96.79   22.80
  20  -2 -18  100.79   25.30
  20  -2 -18  102.79   21.10
  20  -2 -18   75.69   21.50
 -20  -2  18   91.09   19.50
 -20  -2  18   61.09   25.00
 -18   2  16   66.59   17.70
 -18   2  16   22.40   18.90
  18   2 -16   32.40   12.80
  18   2 -16   64.59   19.30
  18   2 -16   18.10   10.40
 -18   2  16   14.70   12.10
  18  -2 -16   50.89   16.40
 -18  -2  16   38.70   12.70
 -18  -2  16   16.20   19.10
  18  -2 -16   54.49   17.30
 -18  -2  16   29.10   15.50
  16   2 -14  124.99   22.90
  16   2 -14  107.89   18.30
 -16   2  14  144.89   26.20
 -16   2  14  134.89   20.30
 -16   2  14  176.28   24.80
 -16  -2  14  137.49   22.00
  16  -2 -14  136.69   23.10
  16  -2 -14  124.69   24.30
 -16  -2  14  135.69   20.70
  16  -2 -14  149.59   21.90
 -16  -2  14  114.19   30.20
 -14   2  12  254.87   27.80
  14   2 -12  218.18   25.40
 -14   2  12  243.18   31.30
  14   2 -12  268.07   24.40
 -14   2  12  234.98   27.20
  14   2 -12  301.07   29.20
  14  -2 -12  294.97   29.50
  14  -2 -12  299.17   31.20
 -14  -2  12  296.87   27.30
  14  -2 -12  235.18   26.60
 -14  -2  12  246.58   30.30
 -14  -2  12  238.28   24.80
 -12   2  10   19.10   10.70
  12   2 -10    1.50    7.10
  12   2 -10   -1.60    6.10
  12   2 -10   11.80    8.80
 -12   2  10    3.50    9.50
 -12   2  10    0.40    8.10
 -12  -2  10   24.80    9.10
 -12  -2  10   12.00    7.80
  12  -2 -10   14.30   10.40
  12  -2 -10    3.60    9.20
 -12  -2  10    7.30    9.20
  12  -2 -10    1.10    7.60
 -10   2   8   35.60   11.80
  10   2  -8   49.99   11.30
  10   2  -8   45.60    9.70
 -10   2   8   36.30   11.40
  10   2  -8   47.20    9.60
 -10   2   8   63.59   13.60
  10  -2  -8   47.30   12.10
 -10  -2   8   53.09   11.40
  10  -2  -8   39.70   11.10
  10  -2  -8   35.90   11.60
 -10  -2   8   57.79   10.40
   8   2  -6 1413.46   90.79
  -8   2   6 1438.76   92.69
  -8   2   6 1408.76   92.59
   8   2  -6 1393.46   90.49
  -8   2   6 1392.76   94.19
   8  -2  -6 1451.35   94.69
  -8  -2   6 1478.25   90.39
  -8  -2   6 1169.18   90.29
   8  -2  -6 1359.26   92.49
  -6   2   4   91.39   13.00
   6   2  -4  123.29   11.40
   6   2  -4  123.99   10.60
  -6   2   4  111.79   14.80
  -6   2   4  108.79   13.50
   6  -2  -4  104.29   13.50
   6  -2  -4   90.89   13.00
   6  -2  -4  120.19   14.90
   4   2  -2  954.90   57.69
  -4   2   2  835.22   60.59
  -4   2   2  873.11   59.79
   4   2  -2  934.01   57.59
  -4   2   2  796.52   59.29
   4  -2  -2  838.22   59.59
  -4  -2   2  940.91   57.79
  -4  -2   2 1039.50   57.69
   4  -2  -2  817.22   59.49
  -2   2   0 1236.68   88.59
   2   2   0 1320.57   87.19
  -2   2   0 1330.37   88.99
  -2   2   0 1378.26   91.29
   2   2   0 1537.95   87.19
  -2  -2   0 1476.05   87.19
   2  -2   0 1414.66   90.29
   2  -2   0 1268.87   88.89
   2  -2   0 1383.26   88.89
   0   2  -2 1337.77   95.89
   0   2   2 1403.46   95.29
   0   2  -2 1550.54   96.49
   0   2   2 1601.44   95.49
   0  -2  -2 1557.04   95.29
   0  -2   2 1525.05   96.99
   0  -2   2 1431.76   96.29
   0  -2   2 1553.24   96.29
  -2   2   4  559.14   37.70
   2   2  -4  569.34   38.00
   2   2  -4  547.45   38.70
   2   2  -4  514.35   37.60
  -2   2   4  574.84   38.00
  -2  -2   4  529.55   37.60
  -2  -2   4  533.35   38.70
  -2  -2   4  571.14   37.80
   2  -2  -4  624.14   37.80
   2  -2  -4  530.25   37.70
  -4   2   6  851.81   54.49
  -4   2   6  808.92   55.89
   4   2  -6  765.72   55.29
  -4   2   6  886.11   54.79
   4   2  -6  858.81   54.49
   4   2  -6  783.22   54.09
  -4  -2   6  793.52   55.89
   4  -2  -6  795.12   54.59
  -4  -2   6  781.42   54.39
   4  -2  -6  899.01   54.79
   4  -2  -6  756.62   55.39
  -4  -2   6  707.93   55.39
   6   2  -8 1051.39   65.69
  -6   2   8  937.91   65.79
  -6   2   8  966.70   66.09
  -6   2   8  935.31   67.49
   6   2  -8  990.60   65.19
   6   2  -8  992.10   67.29
   6  -2  -8  978.10   65.59
  -6  -2   8  894.81   64.69
  -6  -2   8 1018.40   67.89
   6  -2  -8  972.60   65.99
  -6  -2   8  907.61   65.49
   6  -2  -8  944.61   67.09
  -8   2  10  305.37   26.40
  -8   2  10  322.47   26.00
   8   2 -10  268.97   25.00
  -8   2  10  289.17   27.50
   8   2 -10  257.47   29.70
   8  -2 -10  279.17   25.80
   8  -2 -10  290.77   27.40
  -8  -2  10  280.97   27.60
  -8  -2  10  258.97   23.90
   8  -2 -10  330.17   25.70
 -10   2  12  675.13   48.70
 -10   2  12  681.53   47.90
  10   2 -12  572.94   46.50
  10   2 -12  606.04   49.80
 -10   2  12  685.03   51.69
  10  -2 -12  663.63   47.90
 -10  -2  12  651.43   48.80
  10  -2 -12  661.93   50.79
  10  -2 -12  596.34   48.10
 -10  -2  12  631.94   51.19
  12   2 -14   52.69   14.70
  12   2 -14   33.60   11.40
 -12   2  14   59.39   12.50
 -12   2  14   84.89   16.90
  12   2 -14   68.19   16.40
 -12   2  14   59.29   17.10
  12  -2 -14   35.40   14.10
 -12  -2  14   61.29   17.90
 -12  -2  14   64.79   16.00
  12  -2 -14   70.29   14.80
 -14   2  16   88.79   23.40
  14   2 -16   74.09   20.80
 -14   2  16  157.78   22.60
 -14   2  16  139.79   22.60
  14   2 -16   80.79   16.20
 -14  -2  16  141.29   26.10
  14  -2 -16  146.89   21.30
  14  -2 -16  133.89   23.30
 -14  -2  16  108.79   20.90
  14  -2 -16   97.69   21.60
  16   2 -18    0.40   10.30
  16   2 -18   33.90   18.90
 -16   2  18   50.79   18.20
  16   2 -18    3.70   12.30
 -16   2  18   21.10   19.20
 -16   2  18   19.30   15.30
 -16  -2  18   30.40   16.00
  16  -2 -18   13.50   13.00
  16  -2 -18   42.00   16.00
  16  -2 -18  -11.30   11.00
 -16  -2  18   14.20   19.70
  18   2 -20  111.39   24.40
  18   2 -20   60.19   18.00
 -18   2  20   75.49   20.10
 -18   2  20   87.89   22.70
 -18   2  20   54.29   25.80
 -18  -2  20   95.29   26.60
  18  -2 -20   54.19   18.10
  18  -2 -20   64.09   19.90
  18  -2 -20   82.89   20.20
 -18  -2  20   49.99   17.00
 -18  -2  20   69.69   21.20
 -20   2  22    6.70   17.20
 -20   2  22   37.00   29.20
  20   2 -22   27.10   14.70
 -20   2  22   12.30   17.70
 -20  -2  22    0.50   25.30
  20  -2 -22   22.10   16.10
  20  -2 -22    1.90   17.80
 -20  -2  22    1.60   15.10
  20  -2 -22  -15.30   15.60
  21   3 -19    7.30   13.50
 -21   3  19  -17.90   24.10
 -21   3  19   47.40   20.70
 -21   3  19    9.30   15.20
 -21  -3  19   -7.80   11.00
  21  -3 -19   19.10   15.40
 -21  -3  19    4.20   13.10
  21  -3 -19   56.09   19.60
  21  -3 -19   -4.00   14.30
 -19   3  17    6.60   21.70
  19   3 -17    4.80   11.30
 -19   3  17   30.60   18.70
  19   3 -17   29.30   17.40
 -19   3  17   26.50   14.10
 -19  -3  17   26.40   17.10
  19  -3 -17   37.10   15.60
  19  -3 -17   29.20   16.60
  19  -3 -17   53.79   18.40
 -17   3  15    2.40   15.80
 -17   3  15   63.59   18.20
  17   3 -15   27.90   12.80
 -17   3  15   30.00   14.10
  17   3 -15   45.80   17.20
  17   3 -15   15.20    9.80
 -17  -3  15   15.20   13.60
  17  -3 -15   14.30   16.10
  17  -3 -15   62.69   17.60
  17  -3 -15   22.10   13.70
 -17  -3  15   55.19   18.90
 -15   3  13  310.27   32.50
 -15   3  13  310.67   37.80
  15   3 -13  288.47   29.20
  15   3 -13  315.87   34.20
 -15   3  13  357.56   32.90
 -15  -3  13  291.97   35.20
  15  -3 -13  359.86   32.80
  15  -3 -13  282.57   32.80
 -15  -3  13  287.37   30.20
  15  -3 -13  328.27   40.90
  13   3 -11   10.80   11.10
  13   3 -11   15.60    9.90
 -13   3  11   20.30   12.60
 -13   3  11   30.70   14.10
  13   3 -11   14.00    7.80
 -13   3  11    7.30   11.70
  13  -3 -11    4.00    9.90
  13  -3 -11    7.90   11.40
  13  -3 -11   32.60   12.40
 -13  -3  11   14.40   10.40
 -11   3   9  146.89   20.40
  11   3  -9  139.59   16.30
 -11   3   9  141.39   20.80
 -11   3   9  132.49   18.90
 -11  -3   9  110.79   16.20
  11  -3  -9  166.78   19.60
  11  -3  -9  166.08   21.50
 -11  -3   9  133.39   15.00
  11  -3  -9  171.68   21.90
  -9   3   7  140.09   18.80
  -9   3   7  124.29   17.30
   9   3  -7  126.49   14.90
   9   3  -7  141.29   15.80
  -9   3   7  138.19   19.70
   9  -3  -7  132.29   19.00
   9  -3  -7  128.19   17.90
  -9  -3   7  140.69   14.40
   9  -3  -7  129.69   17.90
  -7   3   5  203.78   22.10
  -7   3   5  257.47   24.50
   7   3  -5  229.88   19.30
   7   3  -5  249.68   20.10
  -7   3   5  226.88   24.10
   7  -3  -5  209.18   22.20
  -7  -3   5  232.48   18.80
   7  -3  -5  202.48   23.10
   7  -3  -5  246.28   24.70
  -5   3   3    4.40    7.30
   5   3  -3    7.50    6.20
  -5   3   3   12.90    9.70
  -5   3   3   11.80    8.10
   5  -3  -3   12.60    9.30
  -5  -3   3   12.60    6.00
   5  -3  -3   18.70    8.60
   5  -3  -3   21.80    9.30
  -5  -3   3    4.00    5.70
  -3   3   1  245.28   21.80
   3   3  -1  268.57   18.70
  -3   3   1  206.38   20.10
  -3   3   1  231.08   22.20
  -3  -3   1  306.97   18.50
   3  -3  -1  197.18   21.00
   3  -3  -1  235.08   22.20
   1   3   1  285.07   21.90
  -1   3  -1  307.37   24.40
  -1   3  -1  248.18   22.70
   1   3   1  318.07   21.50
  -1   3  -1  307.37   24.80
   1  -3   1  296.77   26.50
  -1  -3  -1  333.27   23.20
   1  -3   1  289.07   23.70
  -1  -3  -1  317.67   21.40
   1  -3   1  300.37   25.10
  -1   3   3  133.59   14.80
   1   3  -3  177.98   15.70
  -1   3   3  162.78   14.40
   1   3  -3  196.88   17.40
   1  -3  -3  152.28   14.30
  -1  -3   3  174.68   16.00
   1  -3  -3  127.49   14.60
  -1  -3   3  188.58   17.90
  -1  -3   3  189.68   16.50
  -3   3   5  146.99   15.50
   3   3  -5  144.69   15.40
  -3   3   5  153.38   16.80
   3   3  -5  155.58   17.90
   3   3  -5  155.68   17.60
   3  -3  -5  163.28   17.00
  -3  -3   5  184.28   17.50
   3  -3  -5  154.78   15.90
  -3  -3   5  171.18   17.70
  -3  -3   5  149.79   16.10
  -5   3   7  311.07   27.60
  -5   3   7  335.67   26.20
   5   3  -7  310.87   27.70
   5   3  -7  342.37   26.40
  -5   3   7  339.17   26.70
  -5  -3   7  303.97   25.90
  -5  -3   7  278.97   25.50
   5  -3  -7  331.37   26.00
   5  -3  -7  316.07   29.40
   5  -3  -7  302.97   27.20
  -5  -3   7  302.87   27.80
   7   3  -9   34.40   10.20
  -7   3   9   25.90    9.60
  -7   3   9   13.00    8.50
  -7   3   9   14.60    8.90
   7   3  -9   26.50   10.20
   7   3  -9   27.40    9.00
   7  -3  -9    7.30    7.90
   7  -3  -9   14.40    8.40
  -7  -3   9   18.70    9.40
   7  -3  -9   10.90    9.00
  -7  -3   9   27.20    9.50
  -7  -3   9   18.20    9.70
   9   3 -11  366.66   31.90
  -9   3  11  305.87   32.80
   9   3 -11  373.86   30.10
  -9   3  11  329.87   29.90
  -9   3  11  328.47   30.10
   9   3 -11  347.87   29.60
   9  -3 -11  371.96   30.80
   9  -3 -11  316.77   31.20
   9  -3 -11  363.66   32.90
  -9  -3  11  444.46   39.70
  -9  -3  11  412.56   46.20
  -9  -3  11  328.87   28.70
 -11   3  13   20.20   10.50
  11   3 -13   30.00   12.80
 -11   3  13   41.00   14.90
 -11   3  13   27.70   12.60
  11   3 -13   18.70   12.80
  11   3 -13   42.70   14.20
 -11  -3  13   10.00   13.90
  11  -3 -13   15.10   11.00
  11  -3 -13   35.30   13.20
  11  -3 -13   19.20   13.30
 -11  -3  13   24.70   13.60
 -11  -3  13   16.80   12.00
 -13   3  15   13.90   11.20
 -13   3  15   65.39   18.20
  13   3 -15   23.50   14.70
 -13   3  15   51.59   16.20
  13   3 -15   47.70   14.50
  13   3 -15   27.90   11.80
 -13  -3  15   37.90   16.70
 -13  -3  15   46.90   15.50
 -13  -3  15   30.90   13.80
  13  -3 -15   83.69   18.90
  13  -3 -15   46.40   15.30
  13  -3 -15   40.40   14.70
  15   3 -17   -0.30   10.10
 -15   3  17    3.10   13.00
  15   3 -17   -1.80   12.00
 -15   3  17    1.80   12.80
  15   3 -17   -9.80   13.60
 -15   3  17   19.30   16.90
  15  -3 -17   12.40   12.80
 -15  -3  17   19.50   17.50
  15  -3 -17   -6.00   12.30
 -15  -3  17   10.00   12.40
 -15  -3  17   -2.70   13.40
  17   3 -19   34.00   18.10
 -17   3  19   13.00   15.20
  17   3 -19   10.50   14.60
  17   3 -19   17.60   13.90
 -17   3  19   21.50   14.30
 -17  -3  19    2.30   15.50
  17  -3 -19    0.40   15.00
 -17  -3  19   64.89   18.20
 -17  -3  19    2.20   21.60
  17  -3 -19   18.50   15.80
  17  -3 -19    4.50   16.30
  19   3 -21   -3.30   13.10
 -19   3  21   18.40   17.70
 -19   3  21  -10.70   12.20
  19   3 -21   10.40   11.30
  19  -3 -21    9.60   15.60
 -19  -3  21    4.90   13.30
 -19  -3  21   23.10   17.50
  19  -3 -21   21.40   17.20
  19  -3 -21    1.60   15.00
 -20   4  18    1.50   23.30
  20   4 -18   24.10   15.70
 -20   4  18   28.30   16.40
 -20   4  18   39.20   19.10
  20   4 -18   17.50   13.70
  20  -4 -18    8.90   16.30
  20  -4 -18   33.40   21.70
  20  -4 -18   -1.20   13.00
 -20  -4  18   23.20   13.80
  18   4 -16  115.89   22.10
  18   4 -16   67.79   16.80
 -18   4  16  113.19   22.20
  18   4 -16   84.99   17.90
 -18   4  16  151.18   26.00
 -18   4  16  108.69   27.60
  18  -4 -16  114.89   24.50
  18  -4 -16  142.99   24.50
  18  -4 -16  145.89   28.00
 -18  -4  16   67.89   17.20
 -18  -4  16   94.89   22.90
 -18  -4  16  111.59   23.90
 -16   4  14   35.80   16.40
  16   4 -14   -2.90   11.40
 -16   4  14   15.00   18.20
  16   4 -14    6.70   13.80
  16   4 -14    0.50    8.90
 -16   4  14   16.80   15.50
 -16  -4  14   14.20   11.50
 -16  -4  14   23.50   12.10
 -16  -4  14   -3.40   11.90
  16  -4 -14   30.20   14.90
  16  -4 -14    2.50   13.10
  16  -4 -14   19.20   13.60
 -14   4  12   32.30   14.60
  14   4 -12   18.90   10.70
 -14   4  12   26.10   15.10
 -14   4  12   28.50   15.80
  14   4 -12   29.00   12.00
  14  -4 -12   33.50   14.90
  14  -4 -12   39.50   15.30
 -14  -4  12   33.70   13.30
 -14  -4  12   29.50   14.40
  14  -4 -12   30.50   14.90
 -12   4  10   13.00   10.70
  12   4 -10   16.90   10.40
 -12   4  10   35.30   13.20
 -12   4  10   31.10   14.30
  12   4 -10   13.20    9.80
  12  -4 -10   17.80   11.70
 -12  -4  10    1.60    9.70
 -12  -4  10   16.80   10.80
  12  -4 -10   31.30   14.00
 -10   4   8   56.69   14.90
  10   4  -8   52.69   11.30
  10   4  -8   68.19   10.90
 -10   4   8   59.79   14.20
 -10   4   8   77.19   16.60
  10  -4  -8   66.29   14.90
  10  -4  -8   83.99   14.80
  10  -4  -8   85.49   16.90
 -10  -4   8   70.29   11.40
   8   4  -6  331.57   28.40
   8   4  -6  354.46   29.10
  -8   4   6  429.76   33.50
  -8   4   6  415.16   34.50
  -8   4   6  366.76   31.80
  -8  -4   6  421.96   29.10
   8  -4  -6  387.46   32.70
   8  -4  -6  401.86   34.50
   8  -4  -6  388.96   32.10
   6   4  -4  332.87   25.00
  -6   4   4  326.57   29.80
  -6   4   4  293.27   27.20
  -6   4   4  312.27   28.80
   6  -4  -4  313.97   27.80
   6  -4  -4  285.67   27.90
  -6  -4   4  380.66   24.70
  -6  -4   4  292.07   24.00
   6  -4  -4  332.17   29.50
  -4   4   2  259.27   39.00
  -4   4   2  207.68   21.80
   4   4  -2  232.68   20.10
   4   4  -2  244.88   18.40
  -4   4   2  243.18   24.60
   4  -4  -2  269.37   23.60
  -4  -4   2  258.47   19.60
   4  -4  -2  215.08   23.80
   4  -4  -2  199.68   23.10
  -4  -4   2  217.68   18.70
  -2   4   0  275.77   26.50
   2   4   0  282.47   22.80
  -2   4   0  288.47   26.30
   2   4   0  296.97   21.70
  -2   4   0  293.27   25.00
  -2  -4   0  303.67   22.40
  -2  -4   0  269.77   22.10
   2  -4   0  274.17   26.80
   2  -4   0  280.07   24.90
   0   4   2  256.87   20.60
   0   4  -2  252.17   24.40
   0   4  -2  261.67   22.20
   0   4   2  250.97   21.50
   0  -4   2  238.58   22.50
   0  -4  -2  223.88   21.30
   0  -4  -2  261.27   20.50
   0  -4   2  278.07   25.50
   0  -4   2  224.98   22.80
   2   4  -4  384.66   30.70
  -2   4   4  369.16   31.40
   2   4  -4  460.55   33.20
  -2   4   4  449.76   31.10
   2  -4  -4  439.56   30.90
  -2  -4   4  390.56   31.50
  -2  -4   4  448.86   34.50
   2  -4  -4  366.76   31.10
   4   4  -6  214.88   23.10
  -4   4   6  253.87   21.80
   4   4  -6  195.48   19.80
  -4   4   6  266.57   21.50
   4  -4  -6  221.98   20.30
  -4  -4   6  283.57   22.60
   4  -4  -6  183.68   21.30
  -4  -4   6  217.38   21.40
  -4  -4   6  203.78   21.30
  -6   4   8   68.49   13.80
   6   4  -8   64.49   12.40
   6   4  -8   77.49   13.30
   6   4  -8   70.09   13.40
  -6   4   8   66.29   12.40
  -6   4   8  101.19   15.20
   6  -4  -8   80.29   13.40
   6  -4  -8   99.49   15.10
  -6  -4   8   66.49   11.90
  -6  -4   8   51.89   12.00
   6  -4  -8   63.69   16.20
  -6  -4   8   50.49   12.50
   8   4 -10   10.50    7.90
  -8   4  10   21.20    9.30
  -8   4  10    1.30    8.30
  -8   4  10   21.10   10.50
   8   4 -10    6.50    9.40
   8   4 -10    5.00   10.80
  -8  -4  10   10.30   10.20
   8  -4 -10   13.80   10.50
  -8  -4  10   20.60   10.30
   8  -4 -10   23.00    9.90
  -8  -4  10    9.00    9.40
   8  -4 -10   24.20   10.00
  10   4 -12    3.30   11.60
 -10   4  12   47.40   14.50
  10   4 -12   30.60   11.90
 -10   4  12   29.70   12.90
  10   4 -12   44.70   13.60
 -10   4  12   30.10   13.30
  10  -4 -12   46.80   12.90
  10  -4 -12   40.90   12.90
  10  -4 -12   28.30   12.70
 -10  -4  12   12.80   13.50
 -10  -4  12   22.00   11.80
 -10  -4  12   42.30   14.10
  12   4 -14   16.40   10.20
 -12   4  14   34.90   14.70
  12   4 -14   -0.30   16.00
 -12   4  14   15.10   11.40
 -12   4  14   12.30   13.00
  12   4 -14   16.40   12.60
 -12  -4  14   21.50   14.50
 -12  -4  14    8.70   14.50
  12  -4 -14   18.60   10.80
  12  -4 -14    6.00   11.90
 -12  -4  14   17.50   12.70
  12  -4 -14   17.60   13.30
  14   4 -16   40.70   13.20
 -14   4  16   76.49   18.30
 -14   4  16   90.09   18.80
  14   4 -16   36.40   16.50
 -14   4  16   32.20   18.20
  14   4 -16   46.70   15.80
  14  -4 -16   64.49   16.90
  14  -4 -16   87.49   28.40
  14  -4 -16   32.90   14.80
 -14  -4  16   24.40   13.70
 -14  -4  16   42.70   17.10
 -14  -4  16   60.99   21.10
 -16   4  18   16.70   16.00
  16   4 -18   25.20   16.50
  16   4 -18   -7.40   19.20
 -16   4  18   10.90   13.50
  16   4 -18    4.00   10.70
 -16   4  18    7.30   18.30
 -16  -4  18    6.70   13.20
  16  -4 -18    3.80   13.30
 -16  -4  18   21.00   18.40
  16  -4 -18    3.50   13.30
  16  -4 -18   45.30   17.90
 -16  -4  18    0.10   13.60
 -18   4  20   17.10   16.20
  18   4 -20    5.80   14.80
 -18   4  20   -6.80   11.30
  18   4 -20    6.20   12.50
 -18  -4  20   47.20   17.40
 -18  -4  20   16.90   15.20
  18  -4 -20   17.80   20.20
  18  -4 -20    0.80   13.50
  19   5 -17   21.10   14.90
 -19   5  17   60.49   20.20
 -19   5  17   38.60   19.00
 -19   5  17   32.30   23.40
  19   5 -17   -9.50   14.90
  19  -5 -17   65.69   20.60
  19  -5 -17   72.09   23.40
 -19  -5  17   14.00   13.50
  19  -5 -17   26.70   19.10
 -17   5  15   45.40   17.60
  17   5 -15   35.80   15.80
 -17   5  15    5.20   14.40
  17   5 -15   39.70   13.10
  17  -5 -15   36.00   16.40
  17  -5 -15   42.40   17.00
 -17  -5  15   26.20   13.40
 -17  -5  15   47.70   15.40
  17  -5 -15    9.10   15.30
 -15   5  13   21.20   16.60
  15   5 -13   17.30   10.40
 -15   5  13   56.99   19.00
 -15   5  13   33.20   15.70
  15   5 -13   11.60   12.60
  15  -5 -13   32.10   21.60
  15  -5 -13   13.40   14.10
 -15  -5  13   37.30   12.90
 -15  -5  13   52.49   14.70
  15  -5 -13   28.10   15.20
 -13   5  11   28.70   14.10
 -13   5  11   71.19   16.80
  13   5 -11   32.20   10.80
 -13   5  11   50.39   17.70
  13   5 -11   70.79   14.80
 -13  -5  11   57.79   14.10
 -13  -5  11   48.90   12.90
  13  -5 -11   56.59   16.40
  13  -5 -11   74.09   17.40
  13  -5 -11   53.29   16.40
 -11   5   9  206.58   29.00
  11   5  -9  213.88   22.30
  11   5  -9  270.57   31.40
 -11   5   9  240.78   26.80
 -11   5   9  280.67   29.00
  11  -5  -9  213.28   27.10
  11  -5  -9  243.08   28.70
  11  -5  -9  261.97   27.30
 -11  -5   9  280.97   23.70
  -9   5   7  130.29   20.40
  -9   5   7   92.49   16.20
   9   5  -7   86.59   12.40
  -9   5   7   91.19   15.90
   9   5  -7   58.69   12.30
   9  -5  -7  100.69   16.70
  -9  -5   7  106.19   14.10
   9  -5  -7   59.19   14.30
   9  -5  -7   78.69   17.50
   7   5  -5  130.49   15.60
  -7   5   5  138.79   18.00
  -7   5   5   92.49   17.30
  -7   5   5  111.99   16.90
   7  -5  -5  103.49   24.00
   7  -5  -5  107.39   17.30
  -7  -5   5   90.59   13.10
   7  -5  -5  129.49   17.30
  -7  -5   5  109.19   13.30
  -5   5   3  137.89   19.40
   5   5  -3  109.39   15.60
   5   5  -3  138.79   13.00
  -5   5   3  134.29   16.90
  -5   5   3  122.89   26.90
  -5  -5   3  122.49   14.10
   5  -5  -3  141.19   17.40
   5  -5  -3  129.39   18.90
  -5  -5   3  140.89   14.60
   5  -5  -3  147.39   19.40
   3   5  -1   15.50    7.90
  -3   5   1    4.40   10.10
  -3   5   1    5.10    8.40
  -3   5   1   13.70    8.70
   3   5  -1    9.60    6.20
   3  -5  -1   41.10   10.60
  -3  -5   1   16.60    7.30
   3  -5  -1    8.50    8.40
  -3  -5   1   12.80    6.90
   3  -5  -1    1.90    9.70
   1   5   1   55.19    9.00
  -1   5  -1   47.90   10.90
  -1   5  -1   50.89   11.60
   1   5   1   43.60    9.80
  -1  -5  -1   51.49    9.50
  -1  -5  -1   61.09   10.20
   1  -5   1   61.89   12.30
   1  -5   1   60.29   13.10
   1  -5   1   54.49   11.20
  -1   5   3   92.69   12.70
   1   5  -3   82.49   22.70
  -1   5   3  107.09   14.10
   1   5  -3   91.79   13.00
  -1  -5   3  107.29   17.60
   1  -5  -3   87.99   12.40
   1  -5  -3  110.49   13.80
  -1  -5   3   94.89   13.90
  -1  -5   3  104.89   14.60
  -3   5   5  220.78   21.00
   3   5  -5  222.48   20.50
   3   5  -5  238.78   23.90
  -3   5   5  232.58   22.30
  -3  -5   5  238.98   22.00
  -3  -5   5  260.37   35.60
   3  -5  -5  230.88   20.90
  -3  -5   5  288.07   23.30
   3  -5  -5  216.68   21.80
  -5   5   7   26.50    9.90
  -5   5   7   11.40    8.40
   5   5  -7   15.80    8.10
   5   5  -7   18.20   11.00
  -5  -5   7    4.80    6.90
  -5  -5   7   22.00   10.10
  -5  -5   7   20.10    8.90
   5  -5  -7   18.70    8.70
   5  -5  -7   11.10    8.70
   7   5  -9  190.98   21.90
  -7   5   9  203.58   23.00
   7   5  -9  221.38   24.90
  -7   5   9  248.08   23.60
   7   5  -9  234.08   24.10
   7  -5  -9  193.78   23.90
   7  -5  -9  192.18   24.00
   7  -5  -9  264.07   23.50
  -7  -5   9  222.58   22.00
  -7  -5   9  220.98   22.70
  -9   5  11   91.89   19.80
  -9   5  11   83.19   15.90
   9   5 -11   71.99   16.30
   9   5 -11   86.29   16.80
  -9   5  11   73.79   16.10
   9   5 -11   59.09   14.80
  -9  -5  11   78.49   17.20
   9  -5 -11   69.19   14.90
  -9  -5  11   66.29   14.70
   9  -5 -11   70.79   16.20
   9  -5 -11   67.89   16.10
  -9  -5  11   50.49   14.00
 -11   5  13   13.10   13.50
  11   5 -13   12.40   13.00
 -11   5  13    7.50   12.40
  11   5 -13   14.40   13.10
  11   5 -13    9.50   10.60
 -11   5  13   13.60   12.70
  11  -5 -13   11.40   14.30
  11  -5 -13   -6.80    9.40
 -11  -5  13   26.00   13.30
 -11  -5  13   16.70   13.50
 -11  -5  13    0.10   12.40
 -13   5  15   44.20   15.30
  13   5 -15   21.50   11.50
  13   5 -15   52.49   17.20
  13   5 -15   21.20   15.60
 -13   5  15   75.09   21.90
 -13   5  15   37.60   15.90
  13  -5 -15   55.49   17.70
 -13  -5  15   19.00   14.10
  13  -5 -15   45.80   14.70
 -13  -5  15   41.30   16.70
 -13  -5  15   16.40   20.20
 -15   5  17   20.60   15.10
 -15   5  17   16.90   14.40
  15   5 -17   -5.30   11.40
  15   5 -17   -2.30   13.80
  15   5 -17   61.39   21.30
  15  -5 -17   39.10   13.60
 -15  -5  17   18.60   18.90
  15  -5 -17   37.30   18.20
 -15  -5  17   12.90   13.80
 -15  -5  17    5.10   15.40
  15  -5 -17   -6.20   12.40
 -17   5  19    9.10   14.80
 -17   5  19    2.40   13.80
  17   5 -19    6.00   16.00
  17   5 -19   17.40   12.80
  17  -5 -19    1.00   14.20
 -17  -5  19    9.70   13.70
 -17  -5  19   -3.50   10.50
  17  -5 -19   -7.60   18.10
 -18   6  16  108.69   22.50
  18   6 -16  126.79   21.90
  18   6 -16   86.19   20.50
 -18   6  16  130.59   26.40
  18  -6 -16  147.99   26.90
  18  -6 -16  127.99   24.00
 -18  -6  16   98.89   18.40
 -16   6  14   -6.30   10.60
 -16   6  14   -5.00   18.60
 -16   6  14    0.30   14.20
  16   6 -14   -1.60   12.20
  16   6 -14   13.70    9.70
  16  -6 -14   24.50   15.00
  16  -6 -14  -20.90   11.00
 -16  -6  14   -1.40   11.40
  16  -6 -14  -21.40   12.80
 -16  -6  14    0.50   12.10
 -14   6  12   18.20   14.50
 -14   6  12   -6.70   12.30
  14   6 -12    4.00   12.50
  14   6 -12   19.60    9.80
  14  -6 -12    4.20   12.90
 -14  -6  12   45.90   12.60
  14  -6 -12  -14.80   11.30
  14  -6 -12    1.60   14.80
 -14  -6  12    5.30   10.80
  12   6 -10   55.89   12.70
  12   6 -10   43.50   13.80
 -12   6  10   60.79   20.10
 -12   6  10   92.69   19.40
 -12   6  10  104.29   20.00
 -12  -6  10   53.49   13.50
  12  -6 -10   76.19   16.80
  12  -6 -10   66.49   17.80
  12  -6 -10   92.39   22.50
  10   6  -8   79.29   15.20
 -10   6   8   94.79   20.30
  10   6  -8   81.99   13.20
 -10   6   8   84.99   16.30
 -10   6   8  102.29   18.90
  10  -6  -8   74.99   18.00
 -10  -6   8   72.29   21.50
  10  -6  -8  103.69   19.50
 -10  -6   8   84.69   15.20
  10  -6  -8   70.29   16.40
  -8   6   6    4.00   11.20
   8   6  -6   12.40    7.60
  -8   6   6   17.60   12.70
   8   6  -6   12.10   10.60
  -8   6   6   20.00   11.80
   8  -6  -6   22.60   13.00
   8  -6  -6   13.40   11.80
  -8  -6   6   11.00    8.40
   8  -6  -6   11.90   10.40
  -8  -6   6   14.80    9.30
  -6   6   4   66.59   13.90
  -6   6   4   66.29   14.30
  -6   6   4   82.09   16.60
   6   6  -4   56.99   11.70
   6   6  -4   60.89    9.80
   6  -6  -4   43.50   13.00
   6  -6  -4   54.09   14.50
  -6  -6   4   58.09   11.60
   6  -6  -4   77.19   15.50
  -6  -6   4   53.69    9.90
  -4   6   2  166.58   23.00
   4   6  -2  157.68   18.80
  -4   6   2  182.58   22.40
  -4   6   2  151.28   19.40
   4   6  -2  172.98   16.20
   4  -6  -2  176.08   22.90
  -4  -6   2  179.38   17.40
   4  -6  -2  176.98   22.10
  -4  -6   2  197.68   17.90
   4  -6  -2  223.38   21.60
  -2   6   0   64.89   14.40
  -2   6   0   65.99   13.80
  -2   6   0   75.19   12.60
   2   6   0   74.09   12.20
   2   6   0   77.59   10.70
  -2  -6   0   61.39   10.70
  -2  -6   0   91.09   12.30
   2  -6   0   93.59   15.30
   2  -6   0   69.49   13.20
   2  -6   0   69.49   15.10
   0   6   2   54.59   10.10
   0   6  -2   77.59   12.30
   0   6  -2   52.49   12.70
   0   6   2   57.99   11.50
   0  -6   2   55.29   12.40
   0  -6  -2   53.09   10.10
   0  -6  -2   46.10   10.70
   0  -6   2   57.59   12.80
   0  -6   2   59.69   13.70
  -2   6   4  159.38   17.40
  -2   6   4  151.58   18.60
   2   6  -4  165.48   21.90
   2   6  -4  149.69   17.50
  -2  -6   4  153.98   19.50
   2  -6  -4  188.18   18.30
   2  -6  -4  170.58   20.30
  -2  -6   4  186.48   20.40
  -4   6   6   72.49   16.90
   4   6  -6   92.29   16.60
  -4   6   6   72.19   13.00
   4   6  -6   72.59   12.50
   4  -6  -6   63.39   14.20
   4  -6  -6   75.59   13.10
  -4  -6   6   42.20   13.20
  -4  -6   6   62.79   12.60
  -6   6   8   18.10   10.60
   6   6  -8   34.90   13.90
  -6   6   8   31.20   11.10
   6   6  -8    9.60    8.80
  -6  -6   8   33.40   13.00
   6  -6  -8   32.10   12.10
   6  -6  -8   27.10   10.90
   6  -6  -8   21.70    9.80
  -8   6  10  147.09   25.00
  -8   6  10  140.19   20.10
   8   6 -10  151.98   21.20
  -8   6  10  161.28   21.50
   8   6 -10  100.39   17.80
  -8  -6  10  103.59   22.00
   8  -6 -10  122.29   20.40
  -8  -6  10  120.59   18.80
   8  -6 -10  178.68   23.10
   8  -6 -10  154.58   22.20
 -10   6  12   17.50   12.50
 -10   6  12   15.00   13.20
  10   6 -12   -4.20   12.90
  10   6 -12   18.00   12.90
 -10   6  12    2.70   13.90
  10   6 -12   -1.40    8.00
  10  -6 -12   12.50   13.10
 -10  -6  12   -7.00   11.20
 -10  -6  12   12.00   12.40
  10  -6 -12    8.80   11.00
 -10  -6  12   56.89   14.20
  12   6 -14   13.00   14.70
 -12   6  14    6.50   15.80
  12   6 -14   11.00   10.20
 -12   6  14   -1.20   11.10
 -12   6  14   -3.30   11.60
 -12  -6  14   -9.60   11.40
  12  -6 -14   22.30   12.30
 -12  -6  14    6.20   13.30
  12  -6 -14  -11.10   13.50
 -12  -6  14   -9.10   14.20
  12  -6 -14   19.70   11.30
  14   6 -16  119.59   21.20
  14   6 -16  101.59   19.80
 -14   6  16  188.68   27.40
 -14   6  16   81.99   20.10
  14   6 -16  104.49   23.70
 -14  -6  16  124.39   21.10
  14  -6 -16  148.99   22.60
 -14  -6  16  164.78   24.40
  14  -6 -16  159.38   26.10
 -14  -6  16   85.79   24.60
 -16   6  18   73.29   20.70
 -16   6  18   65.99   23.80
  16   6 -18   37.60   16.90
  16   6 -18   22.30   12.20
  16  -6 -18   86.19   25.40
 -16  -6  18   14.30   17.00
  16  -6 -18   76.49   19.30
  17   7 -15   44.30   16.40
 -17   7  15   83.29   22.30
 -17   7  15   70.39   20.40
  17   7 -15   42.30   13.60
 -17  -7  15   54.49   16.00
  17  -7 -15   79.99   22.30
  17  -7 -15   83.59   21.20
  15   7 -13   85.09   18.50
 -15   7  13   99.39   21.40
  15   7 -13   65.99   14.20
 -15   7  13  103.09   20.90
 -15  -7  13   88.99   17.50
  15  -7 -13  158.98   28.40
  15  -7 -13  154.48   24.90
 -13   7  11   54.19   16.90
  13   7 -11   16.50    9.80
  13   7 -11   17.20   13.30
 -13   7  11   58.79   18.20
 -13   7  11   28.20   19.20
  13  -7 -11   13.40   13.80
 -13  -7  11   15.80   12.30
  13  -7 -11   15.60   12.30
  11   7  -9   90.79   17.10
 -11   7   9  113.09   22.30
 -11   7   9  107.89   22.40
 -11   7   9   68.09   16.80
  11   7  -9   53.29   12.00
  11  -7  -9   79.49   18.10
 -11  -7   9   75.49   15.40
 -11  -7   9   64.99   14.30
  11  -7  -9   69.19   17.20
  -9   7   7  312.97   33.00
   9   7  -7  168.58   20.60
  -9   7   7  249.48   27.10
  -9   7   7  258.47   28.90
   9   7  -7  198.88   25.10
  -9  -7   7  202.78   21.80
   9  -7  -7  248.58   29.70
  -9  -7   7  225.08   23.10
   9  -7  -7  235.58   28.10
   9  -7  -7  251.87   26.50
  -7   7   5   69.79   17.30
   7   7  -5   52.39    9.90
   7   7  -5   68.69   13.90
  -7   7   5   82.69   16.70
  -7   7   5   57.69   15.80
   7  -7  -5   61.39   17.10
   7  -7  -5   86.39   16.30
   7  -7  -5   41.20   12.60
  -5   7   3   49.90   14.80
   5   7  -3   44.10   12.20
  -5   7   3   33.00   14.00
  -5   7   3   43.80   13.70
   5  -7  -3   40.00   14.90
  -5  -7   3   47.10   11.40
   5  -7  -3   58.19   14.30
  -5  -7   3   45.90   10.30
   3   7  -1  133.09   15.10
  -3   7   1  145.99   18.40
  -3   7   1  136.89   20.00
  -3   7   1  119.59   20.20
   3   7  -1  120.79   17.30
  -3  -7   1  132.79   17.20
   3  -7  -1  140.69   19.00
   3  -7  -1  127.09   18.60
  -3  -7   1  145.99   16.80
   3  -7  -1  153.58   21.80
   1   7   1  302.37   28.70
  -1   7  -1  327.07   28.60
  -1   7  -1  322.87   31.60
   1   7   1  312.57   26.60
   1  -7   1  379.56   31.20
  -1  -7  -1  345.07   28.20
   1  -7   1  358.46   30.70
  -1  -7  -1  321.37   27.10
   1   7  -3    7.40   11.80
   1   7  -3   12.80    9.30
  -1   7   3   19.00    9.80
  -1   7   3    9.90    9.00
   1  -7  -3    7.90   10.10
  -1  -7   3   12.80   11.20
  -1  -7   3   12.70   10.60
   1  -7  -3    7.10    8.80
  -3   7   5  153.28   20.10
   3   7  -5   97.49   17.60
   3   7  -5  116.79   20.10
  -3   7   5  155.58   18.10
   3  -7  -5  175.78   20.80
  -3  -7   5   98.79   19.10
  -3  -7   5  130.19   19.00
  -3  -7   5  114.39   16.30
   3  -7  -5  165.88   18.20
  -5   7   7   69.39   14.20
  -5   7   7   85.89   15.00
   5   7  -7   52.49   12.50
   5   7  -7   69.89   16.00
  -5  -7   7   47.00   13.30
  -5  -7   7   83.29   20.40
   5  -7  -7   71.99   14.60
   5  -7  -7   70.59   16.00
  -7   7   9   45.50   13.40
   7   7  -9   27.30   15.80
  -7   7   9   57.19   14.50
   7  -7  -9   48.20   13.20
   7  -7  -9   47.80   15.10
   7  -7  -9   52.69   14.00
  -7  -7   9   25.70   12.30
  -7  -7   9   44.70   14.50
   9   7 -11    1.00    8.20
  -9   7  11    5.80    9.90
   9   7 -11   14.60   14.60
  -9   7  11    3.60   11.50
  -9  -7  11   28.10   13.90
   9  -7 -11   28.80   12.50
   9  -7 -11    2.00   12.00
  -9  -7  11   -0.40   10.70
   9  -7 -11   18.80   11.00
 -11   7  13   13.00   13.10
 -11   7  13   18.30   13.40
  11   7 -13   13.90   11.20
  11   7 -13   13.20   15.30
 -11  -7  13   27.10   13.60
 -11  -7  13   28.60   14.30
  11  -7 -13   40.00   13.70
  11  -7 -13   44.70   18.60
 -13   7  15   45.80   16.20
  13   7 -15   15.10   15.00
  13   7 -15   16.30   12.40
 -13   7  15   37.30   18.00
 -13  -7  15   58.29   16.50
  13  -7 -15   26.10   13.80
  13  -7 -15   18.20   19.80
 -13  -7  15   25.80   15.20
  15   7 -17   11.30   11.90
 -15   7  17   20.60   17.10
  15   7 -17    3.70   18.00
 -15   7  17   22.10   13.50
 -15  -7  17   10.80    6.20
  15  -7 -17   78.89   23.50
 -15  -7  17    6.20   14.70
 -16   8  14   20.60   13.80
  16   8 -14   43.20   17.70
  16   8 -14   34.50   11.60
 -16   8  14   56.09   18.40
  16  -8 -14   46.90   20.00
 -16  -8  14   24.20   14.70
 -14   8  12   62.29   17.80
  14   8 -12   14.00   15.80
  14   8 -12   28.60   11.20
 -14   8  12   43.10   17.80
  14  -8 -12   77.99   19.10
 -14  -8  12   14.10   10.00
  14  -8 -12  107.79   26.00
 -14  -8  12   54.99   16.00
 -12   8  10   77.59   18.30
 -12   8  10   98.69   19.50
  12   8 -10   62.09   17.40
  12   8 -10   45.60   12.40
 -12  -8  10   64.49   15.50
  12  -8 -10   33.90   34.20
 -12  -8  10   52.49   13.40
  12  -8 -10   59.09   16.90
 -10   8   8   35.80   15.40
  10   8  -8   30.90   14.60
  10   8  -8   16.00    9.10
 -10   8   8   20.40   13.10
 -10  -8   8   20.50   11.10
  10  -8  -8   39.40   14.60
  10  -8  -8   42.20   16.00
  10  -8  -8   15.40   15.50
 -10  -8   8   13.10   11.90
  -8   8   6  173.38   28.60
  -8   8   6  155.18   21.90
   8   8  -6  117.69   18.70
  -8  -8   6  164.48   19.60
  -8  -8   6  111.79   16.80
   8  -8  -6  132.19   21.10
   8  -8  -6  177.28   24.90
   8  -8  -6  111.49   22.50
  -6   8   4  111.39   18.70
  -6   8   4  125.09   21.80
  -6   8   4  114.69   20.30
   6   8  -4   81.29   13.10
   6   8  -4  105.99   17.40
  -6  -8   4   87.79   13.90
   6  -8  -4  100.09   19.40
  -6  -8   4   86.39   14.80
   6  -8  -4  128.49   22.20
   6  -8  -4  112.09   18.80
   4   8  -2  272.07   26.60
  -4   8   2  251.37   29.60
   4   8  -2  211.38   22.10
  -4   8   2  256.77   30.40
  -4   8   2  246.98   25.40
   4  -8  -2  276.77   27.60
   4  -8  -2  279.07   30.60
  -4  -8   2  288.77   24.80
  -4  -8   2  305.47   24.80
   4  -8  -2  233.08   30.20
   2   8   0   14.10   11.00
  -2   8   0   15.50   10.90
  -2   8   0   21.70   13.30
   2   8   0   17.00    8.70
  -2  -8   0   21.30    9.90
   2  -8   0   22.90   13.90
  -2  -8   0   22.40   10.50
   2  -8   0   21.70   12.70
   2  -8   0   27.70   12.60
   0   8  -2   79.99   14.00
   0   8   2   75.99   14.80
   0   8   2   89.49   13.70
   0   8  -2   83.89   18.50
   0  -8   2   94.49   17.10
   0  -8  -2   90.69   15.00
   0  -8  -2  103.79   16.30
   0  -8   2   96.39   15.60
   2   8  -4   65.59   12.80
  -2   8   4   64.99   14.80
  -2   8   4   63.29   13.00
   2   8  -4   75.79   17.40
  -2  -8   4   79.29   15.50
   2  -8  -4   89.99   17.40
  -2  -8   4   96.19   17.00
   2  -8  -4   88.79   14.60
  -4   8   6   85.49   15.20
   4   8  -6   72.79   17.20
  -4   8   6   97.19   17.90
   4   8  -6   87.99   14.70
   4  -8  -6  117.09   19.70
  -4  -8   6  110.19   18.00
  -4  -8   6   81.29   15.80
   4  -8  -6   92.59   15.60
   6   8  -8    2.90    8.70
   6   8  -8   10.70   14.20
  -6   8   8    8.00   11.60
  -6   8   8   22.40   11.70
  -6  -8   8    9.70   12.80
   6  -8  -8   23.70   15.30
   6  -8  -8    8.80   10.80
   8   8 -10   13.40   10.40
   8   8 -10   30.10   17.00
  -8   8  10   52.69   14.70
  -8   8  10   55.19   15.90
   8  -8 -10   38.60   16.50
  -8  -8  10   21.40   14.80
   8  -8 -10   30.90   13.20
  -8  -8  10   40.90   13.80
 -10   8  12    5.80   11.40
 -10   8  12   -0.10   10.10
  10   8 -12  -17.40   13.30
  10   8 -12   -4.90    9.60
  10  -8 -12   -1.80   14.30
  10  -8 -12    2.00   10.60
 -10  -8  12   -1.40   10.80
 -10  -8  12    9.10   13.60
  12   8 -14   11.90   11.10
 -12   8  14   22.40   12.10
 -12   8  14    7.00   13.00
  12   8 -14   24.50   17.80
 -12  -8  14   -8.80    4.80
  12  -8 -14   10.30   19.30
 -12  -8  14   17.20   19.10
  12  -8 -14    5.50   11.50
  13   9 -11   18.40   15.50
 -13   9  11   42.30   16.40
  13   9 -11   19.30   11.40
 -13   9  11   44.10   17.70
  13  -9 -11   36.00   21.80
  13  -9 -11    9.30   22.00
 -13  -9  11   34.30   14.80
  11   9  -9   34.60   10.90
  11   9  -9   36.80   16.30
 -11   9   9   63.29   21.30
 -11  -9   9   46.60   14.90
  11  -9  -9   70.29   22.80
  11  -9  -9   56.79   17.10
 -11  -9   9   86.59   14.60
  -9   9   7   32.00   15.70
  -9   9   7   24.20   13.50
   9   9  -7   23.50   14.50
   9   9  -7    7.70    8.60
  -9  -9   7    8.40   10.00
   9  -9  -7   23.70   16.60
  -9  -9   7   -1.30   10.10
   9  -9  -7   11.70   12.50
   7   9  -5   72.19   18.80
  -7   9   5   92.69   18.00
   7   9  -5   39.20   10.30
  -7   9   5   70.19   17.20
   7  -9  -5   92.49   17.60
  -7  -9   5   58.89   13.90
   7  -9  -5   86.39   21.50
  -5   9   3  117.89   18.50
   5   9  -3   93.39   17.60
   5   9  -3   65.59   12.80
  -5   9   3  121.49   22.30
   5  -9  -3   87.09   18.40
   5  -9  -3  121.59   23.00
  -5  -9   3  112.09   15.60
  -5  -9   3  140.49   17.40
   3   9  -1   23.70    9.80
  -3   9   1   29.90   14.90
  -3   9   1   23.20   11.90
   3   9  -1   30.00   12.80
   3  -9  -1   41.50   14.70
   3  -9  -1   37.10   13.60
  -3  -9   1   39.10   11.60
  -3  -9   1   25.60   11.20
   1   9   1   45.70   23.20
  -1   9  -1   29.30   14.00
   1   9   1   39.00   11.00
  -1   9  -1   34.50   11.80
   1  -9   1   36.40   13.50
  -1  -9  -1   48.00   23.10
  -1  -9  -1   51.09   12.60
   1  -9   1   48.70   14.70
  -1   9   3   33.10   12.70
   1   9  -3   46.10   12.20
  -1   9   3   53.19   12.10
   1   9  -3   37.50   15.60
   1  -9  -3   70.49   15.60
   1  -9  -3   52.09   13.10
  -1  -9   3   45.10   13.80
  -1  -9   3   60.39   15.70
   3   9  -5   74.09   18.00
  -3   9   5   67.19   15.10
  -3   9   5   79.29   14.90
   3   9  -5   53.39   12.70
   3  -9  -5   63.79   14.00
  -3  -9   5   66.99   16.50
  -3  -9   5   64.29   15.50
   3  -9  -5   93.59   18.30
   5   9  -7   13.70   10.70
  -5   9   7   70.69   16.20
  -5   9   7   52.29   14.60
   5   9  -7   34.00   16.10
   5  -9  -7   28.40   12.20
  -5  -9   7   38.00   13.60
   5  -9  -7   46.50   18.00
  -5  -9   7   33.40   14.70
  -7   9   9   15.90   12.60
   7   9  -9   -9.50   13.70
  -7   9   9   11.80   12.40
   7  -9  -9   19.70   11.50
   7  -9  -9   39.60   17.90
  -7  -9   9    6.10   13.00
  -9   9  11   -1.10   12.30
  -9   9  11   10.00   12.10
   9   9 -11   24.60   12.60
   9   9 -11   20.80   16.70
   9  -9 -11    0.40   18.20
  -9  -9  11   -0.40   16.90
   9  -9 -11   15.70   13.30
  11   9 -13   32.00   19.00
 -11   9  13   18.10   13.10
 -11   9  13   23.50   14.10
  11   9 -13   15.90   11.50
  11  -9 -13   52.09   20.90
 -11  -9  13    9.30    6.50
  11  -9 -13   16.40   13.50
 -11  -9  13  -13.70   14.00
  10  10  -8    9.90    8.70
  10  10  -8   21.60   15.90
 -10  10   8   22.70   15.60
 -10  10   8   -3.90   12.90
  10 -10  -8    7.40   11.20
  10 -10  -8    8.40   20.30
 -10 -10   8    7.30   12.40
  -8  10   6   19.90   14.10
  -8  10   6   13.90   13.40
   8  10  -6   29.00   14.20
   8 -10  -6   -7.90   20.50
  -8 -10   6   24.40   15.90
  -8 -10   6   25.40    9.70
   6  10  -4   42.90   16.00
  -6  10   4   38.60   15.60
   6  10  -4   15.50   10.70
  -6  10   4    3.70   12.80
   6 -10  -4   35.20   14.30
   6 -10  -4   28.90   18.70
  -6 -10   4   46.30   12.90
   4  10  -2   14.10   11.40
  -4  10   2    9.10   14.10
  -4  10   2   41.60   21.30
   4 -10  -2   30.00   12.90
  -4 -10   2   17.20   10.90
   4 -10  -2   33.20   16.60
   2  10   0   75.59   14.00
  -2  10   0   96.79   19.50
  -2  10   0   88.79   17.10
   2  10   0  104.39   18.50
  -2 -10   0   84.59   15.70
   2 -10   0   90.29   18.50
   2 -10   0  138.39   21.80
   0  10  -2    4.60   10.90
   0  10   2   -9.70    8.80
   0  10  -2    5.10   14.70
   0  10   2    1.20   10.10
   0 -10   2    2.80   11.80
   0 -10  -2   42.10   11.30
   0 -10   2   -6.00   10.00
   0 -10  -2    5.50    9.80
  -2  10   4   50.69   15.50
   2  10  -4   45.20   17.00
  -2 -10   4   46.60   14.60
  -2 -10   4   61.09   16.50
   2 -10  -4   52.99   14.10
  -4  10   6   18.80   11.90
  -4  10   6    3.00   10.30
   4  10  -6   12.20   10.20
   4  10  -6   23.70   15.80
  -4 -10   6   32.60   19.80
   4 -10  -6   20.90   16.30
  -4 -10   6   48.20   13.70
  -6  10   8   69.69   17.40
   6  10  -8   14.40   10.70
  -6  10   8   59.19   15.40
   6  10  -8   27.50   16.90
   6 -10  -8   35.90   13.10
  -6 -10   8   26.30   14.60
   1 -11   1    6.30    6.80
  22   0 -19    3.60   16.90
 -22   0  19   27.50   25.40
  22   0 -19  -11.40   19.80
 -22   0  19   19.80   13.70
 -22   0  19   21.70   18.30
  22   0 -19   -2.10   12.20
 -20   0  17   11.30   16.90
  20   0 -17   28.10   14.90
  20   0 -17    2.00   11.60
 -20   0  17  -15.50   12.70
 -20   0  17    1.30   11.80
  20   0 -17   -4.00   10.50
 -18   0  15   -6.00   12.80
  18   0 -15    1.30   10.20
 -18   0  15  -22.20   12.60
 -18   0  15    9.50   12.80
  18   0 -15    4.50   12.00
  18   0 -15  -10.10   10.60
  16   0 -13  -12.30    8.60
  16   0 -13  -13.80   10.70
 -16   0  13    6.30    9.60
  16   0 -13    5.00   10.80
 -16   0  13   -9.00   11.60
 -16   0  13   -3.70   12.90
 -14   0  11    1.90   10.00
 -14   0  11   -5.80    8.80
 -14   0  11    5.40    9.60
  14   0 -11   -0.50    7.60
  12   0  -9    1.30    7.40
  12   0  -9    0.40    6.40
 -12   0   9   -0.80    7.40
 -12   0   9    7.60    8.30
 -12   0   9   -3.80    7.80
  12   0  -9    2.10    7.50
 -10   0   7    5.20    8.20
 -10   0   7    8.20    8.80
  10   0  -7   -4.00    6.90
  10   0  -7   10.70    7.90
  10   0  -7   10.80    8.00
 -10   0   7    3.30    7.60
  -8   0   5   12.40    5.30
   8   0  -5   -0.70    5.40
   8   0  -5   -3.40    5.20
  -8   0   5  -12.10    5.70
   8   0  -5   -7.80    5.60
  -8   0   5   -5.00    5.60
  -6   0   3   -3.90    4.00
  -6   0   3    0.40    1.20
   6   0  -3   -3.30    3.60
  -6   0   3    9.60    4.30
   6   0  -3   -0.70    4.60
   6   0  -3   -3.10    4.20
   4   0  -1    3.40    4.20
  -4   0   1    1.80    4.00
   4   0  -1   -0.30    3.60
  -4   0   1    0.40    0.50
   2   0   1    6.90    3.00
  -2   0  -1    5.00    3.40
   2   0   1   14.60    3.30
   0   0   3    0.00    3.00
   0   0   3    3.10    3.60
   0   0  -3    5.10    3.90
   0   0  -3    3.80    3.30
   0   0  -3    3.10    3.50
  -2   0   5    0.60    4.20
  -2   0   5   -3.70    4.50
   2   0  -5    0.20    4.80
  -2   0   5   -0.70    4.10
   2   0  -5   -1.30    4.50
   4   0  -7   -3.40    5.90
  -4   0   7    6.00    6.30
  -4   0   7   -2.30    5.10
  -4   0   7    5.70    9.90
   4   0  -7   -1.40    5.30
   4   0  -7   -4.00    5.50
   6   0  -9    2.30    7.30
   6   0  -9   -7.30    7.70
  -6   0   9    8.30    8.30
  -6   0   9    1.20    8.40
   6   0  -9   -2.50    7.40
  -6   0   9   -3.20    8.50
  -8   0  11   -4.30    7.90
   8   0 -11    3.70    7.40
  -8   0  11   -6.50    7.50
  -8   0  11  -13.40    6.80
   8   0 -11   -1.60    7.70
   8   0 -11    2.00    7.30
  10   0 -13   -0.30    8.00
 -10   0  13   -0.60    7.80
  10   0 -13    2.10    8.50
 -10   0  13    0.20    8.90
  10   0 -13    3.00    8.00
  12   0 -15    0.40    9.80
  12   0 -15    8.40   10.00
  12   0 -15   10.90   10.90
 -12   0  15   -8.20   10.90
 -12   0  15   10.80   11.60
 -12   0  15    3.10   10.10
  14   0 -17    1.20   12.70
 -14   0  17  -11.80   14.00
  14   0 -17  -13.00   10.80
  14   0 -17   -6.80   10.50
 -14   0  17    0.60   13.40
 -14   0  17  -15.00   18.10
 -16   0  19   -6.80   13.50
 -16   0  19  -22.10   11.60
  16   0 -19   -7.80   11.90
  16   0 -19  -21.80   10.10
  16   0 -19    1.30   16.50
 -16   0  19   22.70   17.60
  18   0 -21   18.70   15.00
 -18   0  21   -5.90   22.90
  18   0 -21    2.60   16.60
 -18   0  21   17.00   16.20
 -18   0  21   13.40   14.80
  18   0 -21   -2.40   12.40
  20   0 -23    6.10   13.40
 -20   0  23   -7.70   17.70
  20   0 -23   11.90   14.40
 -20   0  23    5.80   15.00
 -23   1  20   16.80   13.90
  23   1 -20    0.60    9.60
 -23   1  20    9.20   19.10
  23   1 -20   28.10   16.30
  23  -1 -20    6.30   15.50
 -23  -1  20   16.50   14.60
  23  -1 -20   -4.20   13.20
 -23  -1  20   16.40   14.10
 -21   1  18   18.30   14.90
  21   1 -18   13.70   11.50
  21   1 -18   39.10   17.40
 -21   1  18   29.50   16.60
  21   1 -18   11.50   11.30
 -21  -1  18  -16.50   17.50
 -21  -1  18    8.90   15.80
  21  -1 -18    2.60   14.00
 -21  -1  18   10.20   12.60
  21  -1 -18    8.80   11.60
  21  -1 -18   24.40   16.10
  19   1 -16   93.09   22.00
  19   1 -16   46.80   12.90
 -19   1  16   88.69   20.50
  19   1 -16   50.09   16.50
 -19   1  16  101.49   25.20
 -19   1  16   52.29   15.20
  19  -1 -16   73.79   17.10
 -19  -1  16   91.89   20.30
  19  -1 -16   84.79   20.50
  19  -1 -16   87.09   22.60
 -19  -1  16   72.19   15.90
 -19  -1  16   76.19   24.00
 -17   1  14    3.70   11.20
  17   1 -14    1.80   10.00
 -17   1  14   25.20   13.90
  17   1 -14   -1.90   11.60
 -17   1  14    5.70   12.60
  17   1 -14   23.50   12.00
  17  -1 -14    3.10   13.50
  17  -1 -14    8.00   11.30
 -17  -1  14    3.90   12.50
  17  -1 -14   -4.40   11.10
 -17  -1  14    6.20   14.70
 -17  -1  14    6.70   11.20
  15   1 -12   45.30   11.40
 -15   1  12   97.69   17.00
 -15   1  12   75.19   18.70
  15   1 -12   61.29   14.30
 -15   1  12   54.49   15.10
  15   1 -12   90.99   17.20
 -15  -1  12  105.19   19.10
 -15  -1  12   95.59   18.60
  15  -1 -12   62.09   16.90
  15  -1 -12   68.99   14.20
 -15  -1  12   83.89   13.90
  15  -1 -12   79.89   18.00
 -13   1  10  365.66   31.60
  13   1 -10  347.07   29.30
  13   1 -10  377.26   31.20
 -13   1  10  348.77   34.30
  13   1 -10  370.96   32.50
 -13   1  10  402.26   31.80
 -13  -1  10  376.26   30.10
  13  -1 -10  388.56   31.90
  13  -1 -10  403.66   34.40
 -13  -1  10  308.87   30.20
 -13  -1  10  384.36   34.40
  13  -1 -10  365.56   31.80
 -11   1   8  561.74   39.80
  11   1  -8  463.05   37.30
  11   1  -8  522.85   40.10
 -11   1   8  532.95   42.10
 -11   1   8  437.26   39.00
  11   1  -8  511.75   38.70
  11  -1  -8  559.14   40.20
 -11  -1   8  551.24   40.40
 -11  -1   8  505.45   38.80
  11  -1  -8  558.54   44.50
  11  -1  -8  503.45   39.20
 -11  -1   8  538.65   38.00
  -9   1   6  617.44   46.70
   9   1  -6  653.03   47.10
  -9   1   6  695.23   47.20
   9   1  -6  662.73   46.10
  -9   1   6  700.63   49.40
   9   1  -6  677.93   45.50
   9  -1  -6  658.43   47.00
   9  -1  -6  702.33   49.20
  -9  -1   6  662.53   45.30
   9  -1  -6  676.73   47.60
  -9  -1   6  544.35   45.30
  -7   1   4  164.98   15.60
   7   1  -4  172.38   14.50
  -7   1   4  159.88   22.30
  -7   1   4  160.88   16.50
   7   1  -4  172.78   14.00
   7  -1  -4  166.08   16.80
   7  -1  -4  155.48   15.60
   7  -1  -4  182.08   16.40
  -7  -1   4  153.68   15.30
   5   1  -2 1480.65   87.69
  -5   1   2 1337.27   89.79
   5   1  -2 1344.57   87.59
  -5   1   2 1219.48   88.59
  -5   1   2 1446.46   89.19
   5  -1  -2 1361.46   89.09
  -5  -1   2 1344.27   87.39
   5  -1  -2 1417.36   90.19
   5  -1  -2 1404.96   89.09
   3   1   0 3834.42  229.38
  -3   1   0 3575.64  230.98
  -3   1   0 3499.75  231.78
  -3   1   0 3734.83  231.18
  -3  -1   0 3805.82  229.38
   3  -1   0 3502.15  231.08
   3  -1   0 3684.23  232.08
   3  -1   0 3578.64  231.08
   1   1   2 2210.38  133.89
   1   1   2 2020.90  133.79
  -1   1  -2 2092.89  135.09
  -1   1  -2 1806.82  134.69
  -1  -1  -2 2353.46  133.89
   1  -1   2 2176.18  134.99
   1  -1   2 2070.79  135.09
   1  -1   2 2142.09  135.59
   1  -1   2 2241.28  136.19
  -1   1   4 9402.86  563.74
   1   1  -4 8758.02  563.64
   1   1  -4 9039.80  564.74
   1   1  -4 8663.33  563.84
  -1  -1   4 8702.63  563.84
  -1  -1   4 9005.80  564.94
  -1  -1   4 9191.58  563.84
   3   1  -6  462.45   33.40
   3   1  -6  475.35   33.90
   3   1  -6  453.45   32.20
  -3   1   6  441.56   31.80
  -3   1   6  414.76   32.80
  -3   1   6  485.95   32.30
  -3  -1   6  434.76   35.60
  -3  -1   6  442.66   32.40
  -3  -1   6  440.16   31.90
   3  -1  -6  449.86   33.00
   3  -1  -6  540.85   32.50
   3  -1  -6  454.75   32.10
  -5   1   8  501.05   39.80
   5   1  -8  550.74   38.50
  -5   1   8  549.65   38.40
   5   1  -8  516.75   40.00
   5   1  -8  499.15   37.70
  -5   1   8  557.34   38.70
   5  -1  -8  533.05   38.00
   5  -1  -8  496.95   39.30
  -5  -1   8  581.84   38.50
   5  -1  -8  506.95   38.40
  -5  -1   8  530.45   40.30
   7   1 -10  150.48   18.30
   7   1 -10  192.38   21.20
  -7   1  10  189.58   20.90
  -7   1  10  216.38   19.70
   7   1 -10  178.48   19.60
  -7   1  10  173.18   19.50
   7  -1 -10  195.18   19.90
  -7  -1  10  170.48   21.80
   7  -1 -10  179.88   20.50
   7  -1 -10  198.48   19.00
  -7  -1  10  174.48   19.60
  -7  -1  10  189.18   20.20
   9   1 -12   54.99   11.80
  -9   1  12   52.19   10.60
  -9   1  12   43.50   12.10
   9   1 -12   37.00   11.90
   9   1 -12   44.50   10.80
  -9   1  12   40.20   12.90
  -9  -1  12   67.19   14.50
  -9  -1  12   38.40   12.80
   9  -1 -12   56.69   11.70
   9  -1 -12   51.39   11.70
  -9  -1  12   51.39   11.80
   9  -1 -12   46.60   12.30
 -11   1  14    6.60    9.40
 -11   1  14    3.80   11.00
  11   1 -14    4.70    9.30
  11   1 -14   15.60   11.10
 -11   1  14    6.70   11.20
  11   1 -14   20.40   10.00
 -11  -1  14    2.40   11.10
  11  -1 -14    8.40   11.00
  11  -1 -14   11.80   10.30
 -11  -1  14   10.30   10.70
 -11  -1  14   16.20   12.70
  11  -1 -14   10.90    9.90
 -13   1  16    8.10   11.80
  13   1 -16   -7.30   11.70
 -13   1  16    1.80   12.10
  13   1 -16    8.40   11.40
 -13   1  16   -5.90   13.90
  13   1 -16   -2.20   10.00
  13  -1 -16    0.70   10.70
 -13  -1  16  -13.50   13.60
  13  -1 -16    4.80   11.10
 -13  -1  16    7.20   12.70
  13  -1 -16    8.20   12.20
 -13  -1  16   -4.40   10.00
 -15   1  18   55.69   20.70
  15   1 -18   16.40   13.00
 -15   1  18   42.20   17.20
  15   1 -18   31.20   14.80
 -15   1  18   55.99   17.70
  15   1 -18   73.99   18.90
 -15  -1  18   21.00   13.50
  15  -1 -18   49.50   16.70
 -15  -1  18   57.09   18.40
 -15  -1  18   58.79   30.00
  15  -1 -18   54.29   16.80
  15  -1 -18   71.19   18.90
  17   1 -20   21.30   16.60
 -17   1  20    4.40   12.20
  17   1 -20    9.90   11.90
 -17   1  20   78.89   25.90
  17   1 -20   -3.40   10.70
 -17   1  20   10.10   14.90
  17  -1 -20   18.80   14.30
  17  -1 -20    6.50   11.40
 -17  -1  20   48.90   22.40
 -17  -1  20   -1.20   16.00
 -17  -1  20   -9.20   13.50
 -19   1  22   -2.00   16.90
 -19   1  22   12.60   16.10
  19   1 -22   -2.90   14.30
  19   1 -22  -26.70   19.50
 -19   1  22  -35.40   41.90
  19   1 -22   23.00   15.60
 -19  -1  22  -10.00   13.40
 -19  -1  22   56.59   30.00
  19  -1 -22   -4.30   13.80
  19  -1 -22   -4.80   12.90
 -19  -1  22    2.50   17.30
  19  -1 -22   32.00   20.10
  22   2 -19    1.90   11.50
 -22   2  19   -9.20   16.40
 -22   2  19   54.19   25.50
 -22   2  19   -4.50   11.40
  22   2 -19    7.60    9.20
 -22  -2  19   12.60   13.60
  22  -2 -19  -31.60   23.10
  22  -2 -19  -40.10   19.40
 -22  -2  19    3.80   15.20
  22  -2 -19  -12.00   16.30
  20   2 -17   38.50   13.80
 -20   2  17    5.90   16.70
  20   2 -17   17.80   16.60
 -20   2  17   24.20   14.50
  20   2 -17   19.70    9.80
 -20   2  17   16.40   20.60
 -20  -2  17   20.30   13.10
 -20  -2  17   76.49   20.40
  20  -2 -17   41.60   17.90
 -20  -2  17   65.39   21.50
  20  -2 -17   72.49   18.60
  20  -2 -17   62.19   20.90
 -18   2  15  101.29   24.30
 -18   2  15  100.69   17.30
 -18   2  15  123.69   22.50
  18   2 -15   99.39   20.90
  18   2 -15   71.49   14.60
  18   2 -15   75.49   16.50
  18  -2 -15  118.79   24.50
  18  -2 -15   79.69   20.40
 -18  -2  15  116.39   21.40
 -18  -2  15   95.09   15.90
 -18  -2  15   84.19   24.90
  18  -2 -15  135.59   21.60
 -16   2  13   10.80   12.90
  16   2 -13   15.50   12.70
  16   2 -13   25.90   11.50
  16   2 -13   10.80    8.50
 -16   2  13   42.40   17.00
 -16   2  13   17.30   13.20
  16  -2 -13  -11.00   11.40
  16  -2 -13   26.40   12.90
 -16  -2  13   35.30   15.00
 -16  -2  13   11.20   13.10
 -16  -2  13   25.80   12.20
 -14   2  11    4.20   10.10
  14   2 -11   11.00    7.50
 -14   2  11   27.20   12.20
 -14   2  11   17.00   12.30
  14   2 -11   32.80   11.50
  14   2 -11   14.70    9.30
  14  -2 -11   19.10   11.00
 -14  -2  11   37.00   11.60
 -14  -2  11   22.30    9.70
  14  -2 -11   17.30   11.40
 -14  -2  11   13.30   10.60
  14  -2 -11    7.40   10.40
 -12   2   9  672.43   47.70
 -12   2   9  699.73   48.40
 -12   2   9  657.63   50.19
  12   2  -9  588.44   44.60
  12   2  -9  598.34   45.60
  12  -2  -9  663.93   48.00
 -12  -2   9  598.54   44.60
 -12  -2   9  541.65   45.00
  12  -2  -9  630.04   47.40
  12  -2  -9  690.33   50.79
 -10   2   7  151.08   18.50
  10   2  -7  141.19   16.40
 -10   2   7  150.68   19.80
  10   2  -7  150.58   15.40
 -10   2   7  175.08   21.00
  10  -2  -7  153.08   20.50
 -10  -2   7  158.38   16.20
  10  -2  -7  141.19   18.80
 -10  -2   7  183.28   16.60
  10  -2  -7  154.68   19.70
  -8   2   5  362.86   28.70
   8   2  -5  291.67   24.30
  -8   2   5  298.27   28.10
  -8   2   5  356.46   30.10
   8   2  -5  314.27   25.10
   8  -2  -5  348.17   28.20
  -8  -2   5  341.57   25.10
   8  -2  -5  367.26   29.20
   8  -2  -5  351.46   30.10
  -6   2   3  979.70   72.49
  -6   2   3 1101.19   74.89
   6   2  -3 1147.99   70.79
   6   2  -3 1277.87   70.79
  -6   2   3 1024.70   73.89
   6  -2  -3 1012.00   72.79
   6  -2  -3 1073.29   73.09
  -6  -2   3 1115.59   70.79
   4   2  -1   42.20    5.40
   4   2  -1   39.60    4.60
  -4   2   1   45.60    8.70
  -4   2   1   32.70    8.00
   4  -2  -1   35.70    8.00
   4  -2  -1   27.60    7.70
   4  -2  -1   41.00    8.10
  -4  -2   1   42.40    4.70
  -4  -2   1   44.20    4.90
   2   2   1 1427.16   79.99
  -2   2  -1 1264.17   82.49
  -2   2  -1 1147.99   81.89
  -2  -2  -1 1298.67   79.89
   2  -2   1 1285.67   83.79
   2  -2   1 1197.38   82.29
   2  -2   1 1198.28   82.09
   0   2  -3  322.37   24.10
   0   2  -3  303.47   23.10
   0   2   3  297.77   21.60
   0   2   3  273.97   21.50
   0  -2   3  356.66   23.70
   0  -2   3  332.27   24.00
   0  -2  -3  311.17   21.40
   0  -2   3  313.47   23.50
   2   2  -5  265.97   20.50
   2   2  -5  229.88   20.90
   2   2  -5  250.87   19.60
  -2   2   5  217.38   18.10
  -2   2   5  210.88   18.10
  -2  -2   5  230.18   18.80
  -2  -2   5  260.47   20.40
  -2  -2   5  233.18   19.50
   2  -2  -5  232.38   19.40
   2  -2  -5  206.78   18.20
  -4   2   7  236.58   23.40
   4   2  -7  292.67   24.80
   4   2  -7  313.77   25.00
  -4   2   7  236.08   22.20
   4   2  -7  332.37   23.70
  -4   2   7  263.47   22.60
  -4  -2   7  248.98   26.40
   4  -2  -7  275.77   22.60
   4  -2  -7  265.97   22.90
  -4  -2   7  300.97   23.00
   4  -2  -7  237.38   23.30
  -4  -2   7  314.97   24.00
  -6   2   9  939.51   65.79
   6   2  -9  960.20   65.59
  -6   2   9  963.30   65.39
  -6   2   9  950.40   67.69
   6   2  -9  969.60   65.19
   6  -2  -9  932.01   67.19
  -6  -2   9  956.00   65.09
   6  -2  -9  943.71   65.79
  -6  -2   9 1010.30   68.39
   6  -2  -9  985.90   65.49
   8   2 -11  120.29   15.50
  -8   2  11  149.88   18.60
   8   2 -11  126.49   18.60
  -8   2  11  134.39   16.90
   8   2 -11   82.99   13.90
  -8   2  11  126.89   18.20
   8  -2 -11  123.89   18.40
  -8  -2  11  133.59   19.30
   8  -2 -11  125.09   16.10
   8  -2 -11  124.69   18.10
  -8  -2  11  109.69   15.80
  -8  -2  11  112.79   16.50
  10   2 -13    7.60   10.50
 -10   2  13   13.80    9.50
  10   2 -13    6.90   10.10
 -10   2  13   13.40   10.30
 -10   2  13   20.50   10.90
 -10  -2  13   -7.90   10.90
  10  -2 -13   20.10   11.60
 -10  -2  13   22.50   10.80
 -10  -2  13   13.50   11.40
  10  -2 -13   15.50   10.10
  10  -2 -13   19.50   10.40
 -12   2  15  110.49   19.70
  12   2 -15   82.79   21.40
 -12   2  15   89.09   21.10
 -12   2  15  101.89   17.80
  12   2 -15   99.79   20.00
 -12  -2  15  107.99   23.70
 -12  -2  15  123.29   20.80
  12  -2 -15   94.99   17.30
 -12  -2  15  110.19   17.90
  12  -2 -15   90.69   19.10
  12  -2 -15   99.09   20.00
 -14   2  17   54.49   21.20
  14   2 -17   91.39   20.40
 -14   2  17   74.69   18.80
 -14   2  17   88.79   18.90
  14   2 -17   77.79   19.40
  14  -2 -17   54.99   17.10
 -14  -2  17   77.39   22.30
 -14  -2  17   45.70   16.40
 -14  -2  17   49.50   17.60
  14  -2 -17   87.09   18.40
  14  -2 -17   55.69   18.00
 -16   2  19   12.90   15.10
  16   2 -19   21.10   16.10
 -16   2  19   -4.00   19.10
  16   2 -19   13.10   12.70
 -16   2  19   -2.60   12.90
 -16  -2  19   -7.50   12.10
  16  -2 -19    1.20   12.80
 -16  -2  19   19.80   16.80
  16  -2 -19   -0.70   13.60
 -16  -2  19   -6.80   20.00
  16  -2 -19   22.80   14.50
 -18   2  21   90.39   22.40
 -18   2  21  130.89   23.10
  18   2 -21  101.89   25.60
 -18   2  21   45.20   30.10
  18   2 -21   77.09   25.30
 -18  -2  21  103.49   20.80
  18  -2 -21   75.99   20.40
 -18  -2  21  115.09   27.60
 -18  -2  21  106.19   34.20
  18  -2 -21  110.69   22.70
 -21   3  18  124.09   31.30
 -21   3  18   70.69   23.00
 -21   3  18   82.09   21.60
  21  -3 -18   49.40   21.10
 -21  -3  18  112.59   21.30
  21  -3 -18   77.39   23.10
  21  -3 -18   58.49   19.50
  19   3 -16   63.39   17.50
 -19   3  16   63.09   22.30
  19   3 -16   47.90   19.40
 -19   3  16  106.49   23.10
 -19   3  16   70.19   18.40
  19  -3 -16   56.69   22.20
 -19  -3  16   72.99   18.30
  19  -3 -16   19.90   17.00
  19  -3 -16   74.99   18.20
  17   3 -14    8.10    8.80
  17   3 -14    4.80    6.80
 -17   3  14   18.20   15.50
  17   3 -14    1.80   14.00
 -17   3  14   -3.10   13.60
 -17   3  14   -3.90   12.60
 -17  -3  14   13.00   10.50
 -17  -3  14   12.70   13.10
  17  -3 -14    0.00   12.30
  17  -3 -14   16.10   14.30
 -15   3  12  576.54   47.40
 -15   3  12  618.04   52.69
 -15   3  12  604.24   47.60
  15   3 -12  481.75   52.49
  15   3 -12  567.04   47.30
 -15  -3  12  567.94   43.20
 -15  -3  12  525.65   44.20
  15  -3 -12  528.95   50.49
  15  -3 -12  646.84   48.40
  15  -3 -12  544.75   47.80
 -13   3  10  148.09   23.30
  13   3 -10  117.99   16.80
  13   3 -10   99.29   14.40
 -13   3  10  165.08   22.50
 -13   3  10  152.38   21.30
  13  -3 -10  158.88   20.60
  13  -3 -10  156.28   22.00
  13  -3 -10  132.49   22.60
 -13  -3  10   91.19   16.00
 -11   3   8   35.70   12.10
 -11   3   8   28.00   12.50
  11   3  -8   21.10    8.30
 -11   3   8   29.70   11.80
 -11  -3   8   13.30    6.90
  11  -3  -8   29.40   11.50
  11  -3  -8    9.00    9.90
  11  -3  -8   53.09   14.00
   9   3  -6  946.01   64.99
  -9   3   6  938.51   67.59
  -9   3   6 1025.00   68.59
  -9   3   6  916.61   69.59
  -9  -3   6 1068.99   64.89
   9  -3  -6  925.91   67.89
   9  -3  -6 1013.60   70.69
   9  -3  -6  975.70   68.19
  -7   3   4  336.17   30.70
   7   3  -4  397.26   27.30
  -7   3   4  380.06   32.00
   7   3  -4  410.26   27.70
  -7   3   4  366.36   32.60
   7  -3  -4  433.36   33.80
  -7  -3   4  338.77   27.10
   7  -3  -4  340.27   31.30
   7  -3  -4  330.97   30.90
  -7  -3   4  425.16   27.20
  -5   3   2   92.39   15.30
   5   3  -2  103.29   10.50
  -5   3   2   66.59   12.30
   5  -3  -2   95.99   15.90
   5  -3  -2  100.49   15.00
   5  -3  -2   86.49   14.60
  -5  -3   2   93.99    9.80
  -5  -3   2   93.89    9.60
  -3   3   0   91.09   12.00
  -3   3   0   89.59   13.90
  -3   3   0  103.19   13.70
   3   3   0   95.79    8.50
   3   3   0   74.69    9.50
  -3  -3   0   87.59    8.90
   3  -3   0   90.79   13.20
   3  -3   0  110.89   15.50
   1   3   2  167.48   12.60
  -1   3  -2  141.79   17.30
   1   3   2  134.79   12.80
  -1   3  -2  148.69   14.90
   1  -3   2  172.18   18.20
  -1  -3  -2  138.09   12.20
   1  -3   2  166.98   26.10
   1  -3   2  136.09   16.20
   1   3  -4   69.39   11.90
   1   3  -4   58.59   10.60
  -1   3   4   62.39    8.80
  -1   3   4   65.39    9.30
   1  -3  -4   77.09    9.60
  -1  -3   4   60.49   10.90
   1  -3  -4   61.89    9.30
  -1  -3   4   71.49   12.30
  -3   3   6  532.75   36.20
   3   3  -6  449.66   35.80
  -3   3   6  478.85   35.80
   3   3  -6  500.85   38.00
  -3  -3   6  457.65   36.20
  -3  -3   6  522.95   38.50
   3  -3  -6  469.85   36.20
  -3  -3   6  494.55   36.60
   3  -3  -6  555.14   36.00
   5   3  -8  172.68   20.50
  -5   3   8  194.78   18.20
  -5   3   8  164.38   19.50
  -5   3   8  154.68   18.30
   5   3  -8  193.18   19.90
   5   3  -8  182.48   19.10
  -5  -3   8  176.08   20.70
   5  -3  -8  181.98   17.50
  -5  -3   8  191.48   18.70
   5  -3  -8  161.78   18.70
   5  -3  -8  147.99   19.80
  -5  -3   8  184.98   19.20
   7   3 -10  205.48   20.20
  -7   3  10  194.28   20.30
   7   3 -10  169.38   22.10
   7   3 -10  196.18   20.80
  -7   3  10  206.58   20.60
  -7  -3  10  169.68   18.90
  -7  -3  10  172.48   22.90
   7  -3 -10  201.78   21.20
   7  -3 -10  200.98   19.60
   7  -3 -10  219.08   21.90
  -7  -3  10  179.68   22.60
   9   3 -12    3.60   10.90
  -9   3  12   31.90   11.70
  -9   3  12   28.60   11.70
   9   3 -12   20.20   10.30
  -9   3  12   33.30   11.80
   9   3 -12   26.30   11.00
   9  -3 -12   32.00   12.50
  -9  -3  12   31.90   12.80
   9  -3 -12   59.49   12.50
  -9  -3  12   36.30   12.00
  -9  -3  12   34.20   12.30
   9  -3 -12   28.30   11.60
 -11   3  14  578.34   46.60
  11   3 -14  585.34   49.40
  11   3 -14  598.74   49.70
 -11   3  14  617.64   51.99
  11   3 -14  575.24   46.00
 -11   3  14  641.34   47.90
  11  -3 -14  621.94   48.10
  11  -3 -14  587.64   46.30
 -11  -3  14  609.64   51.59
 -11  -3  14  525.25   44.50
 -11  -3  14  518.05   46.70
  11  -3 -14  633.24   50.79
 -13   3  16   70.59   19.70
  13   3 -16   34.10   13.30
  13   3 -16   53.59   15.90
  13   3 -16   70.29   15.80
 -13   3  16   35.70   14.20
  13  -3 -16   50.79   15.40
  13  -3 -16   33.90   13.80
  13  -3 -16   56.59   17.00
 -13  -3  16   21.90   13.80
 -13  -3  16   61.59   20.40
 -13  -3  16   39.60   16.30
  15   3 -18   -5.90   13.90
 -15   3  18   15.60   12.10
  15   3 -18   26.80   27.50
 -15   3  18   32.60   17.00
  15   3 -18    6.70   12.20
 -15   3  18   58.49   20.10
  15  -3 -18   17.40   15.00
 -15  -3  18   -3.20   14.40
 -15  -3  18   25.50   18.80
  15  -3 -18    6.70   13.40
 -15  -3  18   23.10   14.30
  15  -3 -18   -6.20   12.70
 -17   3  20   52.09   18.40
 -17   3  20   74.79   28.20
  17   3 -20   48.70   16.70
 -17   3  20   72.09   20.70
  17   3 -20   43.10   17.20
  17   3 -20   76.09   21.90
 -17  -3  20   79.59   28.30
 -17  -3  20   59.89   18.00
  17  -3 -20   71.19   20.00
  17  -3 -20   74.39   20.50
 -17  -3  20   65.49   21.80
  17  -3 -20   87.49   22.90
  19   3 -22   18.30   15.30
 -19   3  22    3.60   17.50
 -19   3  22    8.40   14.50
  19   3 -22    6.80   15.40
  19  -3 -22   72.69   25.90
 -19  -3  22   34.50   22.60
  19  -3 -22   44.40   18.20
 -19  -3  22   35.90   16.00
 -22   4  19    8.80   24.90
  22   4 -19   35.20   15.50
 -22   4  19   43.60   22.20
 -22   4  19  117.39   33.90
  22   4 -19   37.10   16.60
  22  -4 -19   15.60   16.00
 -22  -4  19   16.00   14.00
  22  -4 -19   -2.00   20.90
  22  -4 -19    9.00   18.50
 -20   4  17  -13.20   23.40
  20   4 -17   20.80   14.40
 -20   4  17   19.00   16.50
  20   4 -17    9.10   11.40
 -20   4  17   -0.80   13.10
 -20  -4  17    3.40   12.30
  20  -4 -17   15.90   16.60
  20  -4 -17    0.80   15.10
  20  -4 -17   10.90   15.40
 -20  -4  17   45.10   16.90
  18   4 -15    8.90   16.70
 -18   4  15    5.40   15.50
  18   4 -15    6.80   10.20
 -18   4  15    0.40   12.90
  18   4 -15    1.90   13.10
 -18   4  15   22.50   19.00
  18  -4 -15   11.30   15.50
  18  -4 -15   20.20   16.00
 -18  -4  15   12.80   12.60
 -18  -4  15   18.50   14.00
  18  -4 -15   10.70   14.60
 -16   4  13  327.17   39.90
  16   4 -13  209.28   25.90
 -16   4  13  289.37   31.30
  16   4 -13  268.07   27.50
  16  -4 -13  267.57   34.60
 -16  -4  13  218.98   27.00
  16  -4 -13  276.57   32.40
  16  -4 -13  289.67   32.00
 -16  -4  13  265.37   25.40
 -14   4  11   37.70   16.60
 -14   4  11   59.19   16.10
  14   4 -11   20.10   17.20
 -14   4  11   56.99   15.80
  14   4 -11   39.60   12.40
 -14  -4  11   24.80   11.10
  14  -4 -11   41.40   16.60
 -14  -4  11   37.30   12.50
  14  -4 -11   57.99   15.80
  14  -4 -11   22.20   14.10
  12   4  -9   50.99   12.30
 -12   4   9   60.19   15.30
 -12   4   9   76.99   16.70
 -12   4   9   55.69   15.70
  12   4  -9   58.59   11.50
  12  -4  -9   66.09   16.20
  12  -4  -9   59.29   17.00
 -12  -4   9   67.09   12.20
  12  -4  -9   76.09   16.50
 -10   4   7  226.08   23.60
 -10   4   7  199.28   22.00
 -10   4   7  208.98   24.10
  10   4  -7  175.18   17.70
  10   4  -7  187.68   19.10
  10  -4  -7  172.58   23.50
  10  -4  -7  203.08   22.40
 -10  -4   7  203.28   17.90
  10  -4  -7  188.68   22.30
  -8   4   5  541.15   41.80
  -8   4   5  474.95   40.30
  -8   4   5  536.75   43.10
   8   4  -5  517.55   37.00
   8   4  -5  547.95   37.40
   8  -4  -5  537.45   43.20
   8  -4  -5  561.94   41.40
  -8  -4   5  588.74   37.20
   8  -4  -5  523.25   41.20
  -8  -4   5  478.45   37.00
  -6   4   3  265.67   28.50
   6   4  -3  299.97   23.60
  -6   4   3  286.47   28.50
  -6   4   3  336.57   27.80
  -6  -4   3  344.87   23.10
   6  -4  -3  305.57   27.50
  -6  -4   3  326.07   22.80
   6  -4  -3  311.87   29.50
   6  -4  -3  273.57   27.40
   4   4  -1  269.57   23.00
  -4   4   1  265.17   25.80
  -4   4   1  300.37   28.40
   4   4  -1  310.67   21.90
  -4   4   1  313.97   28.90
   4  -4  -1  323.07   27.90
  -4  -4   1  310.07   22.40
   4  -4  -1  314.07   29.00
   4  -4  -1  322.57   27.20
  -2   4  -1   93.79   14.00
   2   4   1   88.89   12.20
   2   4   1   94.49   11.40
  -2   4  -1   78.59   22.40
  -2   4  -1  110.39   17.80
   2  -4   1   79.59   15.10
   2  -4   1  120.99   16.30
   2  -4   1   98.59   15.40
  -2  -4  -1   97.09   11.20
   0   4   3  140.59   14.30
   0   4   3  142.09   14.80
   0   4  -3  108.99   15.40
   0   4  -3  122.39   18.90
   0  -4   3  126.59   19.70
   0  -4   3  150.38   17.90
   0  -4  -3  155.48   14.00
   0  -4   3  127.29   18.10
   0  -4   3  139.19   16.90
   0  -4  -3  119.49   14.80
  -2   4   5   44.00   10.20
   2   4  -5   71.79   11.40
  -2   4   5   56.39   10.10
   2   4  -5   69.29   13.00
   2  -4  -5   57.19    9.90
  -2  -4   5   65.09   13.30
  -2  -4   5   58.59   12.00
  -2  -4   5   55.69   12.20
   2  -4  -5   28.90    9.30
  -2  -4   5   61.99   12.20
   4   4  -7  405.96   31.00
  -4   4   7  357.56   30.70
   4   4  -7  435.46   33.80
   4   4  -7  445.16   32.50
  -4   4   7  392.16   31.00
  -4  -4   7  430.76   31.40
  -4  -4   7  396.76   31.10
  -4  -4   7  389.16   33.50
   4  -4  -7  399.26   30.50
   4  -4  -7  341.27   31.20
   6   4  -9   35.10   11.40
  -6   4   9   37.70   10.60
   6   4  -9   42.40   11.30
   6   4  -9   50.09   11.80
  -6   4   9   59.99   12.00
  -6   4   9   39.70   10.80
  -6  -4   9   53.19   12.00
   6  -4  -9   47.60   12.30
   6  -4  -9   61.99   11.20
  -6  -4   9   32.30   11.50
   6  -4  -9   26.80   10.00
  -6  -4   9   42.70   11.40
   8   4 -11  108.69   18.00
   8   4 -11  103.39   15.90
   8   4 -11   79.59   15.20
  -8   4  11  114.09   16.90
  -8   4  11  123.09   17.30
  -8   4  11  118.79   19.30
   8  -4 -11  115.69   16.40
  -8  -4  11   87.09   25.60
   8  -4 -11  100.59   17.00
  -8  -4  11  123.69   16.60
   8  -4 -11  117.29   18.30
  -8  -4  11   84.79   16.20
 -10   4  13  102.29   16.00
  10   4 -13   99.39   20.40
 -10   4  13  108.09   18.30
 -10   4  13   85.49   20.10
  10   4 -13   99.49   17.40
  10   4 -13   73.49   24.70
  10  -4 -13  132.39   21.90
  10  -4 -13  127.99   19.80
  10  -4 -13   95.49   18.90
 -10  -4  13   81.39   17.20
 -10  -4  13   91.09   16.90
 -10  -4  13  119.39   21.40
 -12   4  15   31.20   12.30
  12   4 -15   48.50   12.60
  12   4 -15   41.50   14.70
 -12   4  15   37.30   14.70
  12   4 -15   45.40   16.40
 -12   4  15   50.49   18.80
  12  -4 -15   53.19   24.50
  12  -4 -15   41.20   15.70
  12  -4 -15   25.10   13.40
 -12  -4  15   27.80   15.30
 -12  -4  15   50.69   17.50
  14   4 -17   45.80   15.50
 -14   4  17   91.09   20.80
  14   4 -17   65.59   20.90
  14   4 -17   73.09   17.30
 -14   4  17   62.79   22.20
 -14   4  17   70.99   15.50
  14  -4 -17   63.89   17.20
 -14  -4  17   25.60   15.20
 -14  -4  17   80.29   20.00
 -14  -4  17   68.59   21.60
  14  -4 -17   77.69   20.90
 -16   4  19   41.20   18.20
  16   4 -19   56.59   16.10
  16   4 -19   34.40   19.30
  16   4 -19   46.20   18.00
 -16   4  19   63.09   18.40
  16  -4 -19   78.49   20.00
 -16  -4  19   57.19   20.20
  16  -4 -19   61.49   17.30
 -16  -4  19   27.00   15.50
 -16  -4  19   61.29   25.40
  16  -4 -19   72.39   23.40
  18   4 -21  -16.30   12.50
  18   4 -21    1.10   15.80
 -18   4  21   -4.60   11.60
 -18   4  21   -7.30   15.50
 -18  -4  21  -17.60   12.40
 -18  -4  21   30.40   15.30
  18  -4 -21    2.50   14.40
  18  -4 -21   13.40   17.90
  21   5 -18   12.30   11.90
  21   5 -18   45.00   16.50
 -21   5  18   19.80   18.90
 -21   5  18   20.70   14.70
  21  -5 -18    2.00   27.40
 -21  -5  18  -10.10   11.40
  21  -5 -18  -21.20   12.40
 -21  -5  18    5.70   10.40
  21  -5 -18   61.79   22.30
 -19   5  16   27.20   17.30
  19   5 -16   30.40   14.80
 -19   5  16   74.89   22.00
  19   5 -16   14.50   11.60
 -19   5  16   44.30   23.90
  19  -5 -16   78.99   20.40
 -19  -5  16   67.59   14.10
 -19  -5  16   23.30   13.40
  19  -5 -16   55.39   19.90
 -17   5  14   67.59   18.90
 -17   5  14   72.89   21.20
  17   5 -14   49.90   15.80
  17   5 -14   31.60   12.60
 -17   5  14   80.99   24.00
 -17  -5  14   53.09   15.70
  17  -5 -14   94.49   21.00
  17  -5 -14   39.20   16.40
 -17  -5  14   68.89   15.30
  17  -5 -14   52.79   19.00
  15   5 -12  100.79   17.50
  15   5 -12  119.49   18.30
 -15   5  12  142.29   27.50
 -15   5  12   98.39   18.90
  15  -5 -12  107.79   23.40
 -15  -5  12  125.99   18.40
  15  -5 -12  128.49   22.10
 -15  -5  12   90.49   15.90
  15  -5 -12  133.99   26.00
 -13   5  10   57.49   17.60
 -13   5  10   64.79   15.90
  13   5 -10   53.29   14.40
 -13   5  10   74.39   17.00
  13  -5 -10   74.29   17.80
  13  -5 -10   26.40   13.70
  13  -5 -10   35.60   14.00
 -11   5   8  134.39   20.90
  11   5  -8  120.39   15.90
 -11   5   8  153.28   24.60
 -11   5   8   92.39   17.30
  11   5  -8  134.19   16.10
 -11  -5   8  157.68   16.80
  11  -5  -8  109.29   18.70
 -11  -5   8  104.19   17.80
  11  -5  -8  169.98   22.80
  11  -5  -8  129.19   22.60
   9   5  -6   44.80   10.20
  -9   5   6   54.29   13.50
  -9   5   6   40.20   15.10
   9   5  -6   43.10    9.00
  -9   5   6   61.29   14.10
  -9  -5   6   36.10    9.50
   9  -5  -6   68.89   15.00
   9  -5  -6   40.50   11.60
  -9  -5   6   49.70    9.90
   7   5  -4  248.28   20.90
  -7   5   4  235.28   23.50
  -7   5   4  236.68   25.60
   7  -5  -4  228.08   24.20
   7  -5  -4  195.98   24.50
   7  -5  -4  209.88   25.20
  -7  -5   4  269.77   20.00
  -7  -5   4  255.77   19.80
  -5   5   2  145.89   20.20
   5   5  -2  126.39   12.30
  -5   5   2  154.88   20.60
  -5   5   2  142.69   17.60
   5   5  -2  100.99   14.50
  -5  -5   2  141.09   13.10
   5  -5  -2  138.79   19.60
   5  -5  -2  145.99   18.10
  -5  -5   2  118.99   13.10
   5  -5  -2  144.99   18.80
   3   5   0  637.34   42.00
  -3   5   0  587.04   44.80
  -3   5   0  562.64   46.70
  -3   5   0  641.54   47.00
   3   5   0  579.64   42.70
   3  -5   0  607.44   46.00
  -3  -5   0  643.34   42.60
   3  -5   0  653.93   48.80
  -3  -5   0  662.43   42.00
   3  -5   0  626.24   45.90
   1   5   2   99.19   14.20
  -1   5  -2  102.39   15.90
  -1   5  -2  117.59   15.50
   1   5   2  141.29   13.40
  -1  -5  -2  114.49   14.50
  -1  -5  -2  138.79   13.40
   1  -5   2  139.49   19.50
   1  -5   2  127.69   17.60
   1  -5   2  147.79   18.40
  -1   5   4  225.18   18.10
  -1   5   4  161.48   18.40
   1   5  -4  181.58   22.60
   1   5  -4  175.98   19.00
   1  -5  -4  190.88   17.60
  -1  -5   4  204.58   21.10
  -1  -5   4  196.78   20.40
   1  -5  -4  159.28   18.50
  -1  -5   4  209.68   23.30
  -1  -5   4  208.98   20.80
  -3   5   6   67.99   11.50
   3   5  -6   85.59   15.30
  -3   5   6   58.99   11.30
   3   5  -6   63.39   11.20
  -3  -5   6   45.70   11.50
  -3  -5   6   63.69   12.80
   3  -5  -6   68.59   11.30
  -3  -5   6   65.39   15.30
  -3  -5   6   63.59   12.70
   3  -5  -6   59.29   12.10
  -5   5   8   22.50    9.20
   5   5  -8   15.20    8.90
   5   5  -8   24.90   11.90
  -5   5   8    8.60    8.20
  -5  -5   8    9.00   10.40
  -5  -5   8   15.60   10.00
   5  -5  -8   16.20    8.80
   5  -5  -8   17.20    9.10
  -5  -5   8    3.30    9.80
   7   5 -10  145.29   18.90
   7   5 -10  125.39   17.30
  -7   5  10  115.09   17.40
  -7   5  10   96.19   19.40
   7   5 -10  138.99   22.00
  -7   5  10  154.78   20.70
  -7  -5  10  152.58   19.70
  -7  -5  10  109.29   17.60
  -7  -5  10  103.29   19.50
   7  -5 -10  111.59   17.10
   7  -5 -10  109.99   18.80
  -9   5  12   65.99   14.10
  -9   5  12   66.69   17.80
  -9   5  12   93.19   28.90
   9   5 -12   59.09   14.30
   9   5 -12   78.39   16.90
   9   5 -12   39.40   14.90
   9  -5 -12   71.99   15.60
   9  -5 -12   61.29   14.70
  -9  -5  12   69.79   15.80
  -9  -5  12   64.99   15.30
  -9  -5  12   71.29   16.40
   9  -5 -12   86.99   18.90
  11   5 -14    7.50   16.70
 -11   5  14   57.89   15.20
  11   5 -14   34.60   13.00
  11   5 -14   41.30   16.20
 -11   5  14   48.80   15.20
  11  -5 -14   67.09   18.70
  11  -5 -14   51.29   14.70
 -11  -5  14   27.30   14.00
  11  -5 -14   30.40   14.30
 -11  -5  14   56.39   19.40
 -11  -5  14   54.79   15.60
 -13   5  16  100.49   17.90
  13   5 -16  118.19   20.30
 -13   5  16  155.98   28.30
 -13   5  16  124.49   22.10
  13   5 -16   99.19   18.00
  13   5 -16   87.89   21.40
 -13  -5  16  128.79   23.60
  13  -5 -16  183.38   28.30
  13  -5 -16  163.98   23.30
 -13  -5  16  183.48   30.70
  13  -5 -16  116.89   21.90
 -13  -5  16  101.79   19.70
  15   5 -18    3.40   16.20
 -15   5  18    4.20   10.40
 -15   5  18    0.30   13.50
  15   5 -18   16.00   16.20
  15   5 -18   10.70   13.90
 -15  -5  18   10.60   14.40
 -15  -5  18   15.10   16.70
 -15  -5  18   62.39   19.70
  15  -5 -18   20.20   14.20
  15  -5 -18   40.90   19.00
  17   5 -20    1.50   15.90
 -17   5  20    7.20   12.60
  17   5 -20  -12.90   11.90
  17  -5 -20   13.40   18.90
 -17  -5  20   18.40   17.60
  17  -5 -20  -15.40   12.40
 -20   6  17    5.90   12.50
  20   6 -17    0.40   10.20
 -20   6  17    5.40   18.10
  20   6 -17   13.20   15.00
  20  -6 -17   33.00   19.40
  20  -6 -17   -4.00   14.50
 -20  -6  17  -14.60   11.40
 -20  -6  17   15.80    7.50
  18   6 -15  -11.70    9.10
  18   6 -15   -9.50   13.00
 -18   6  15    3.20   15.60
 -18   6  15   -8.60   11.40
  18  -6 -15   21.50   17.10
 -18  -6  15  -19.60    7.40
  18  -6 -15    9.40   15.40
 -18  -6  15   -1.60   11.20
  18  -6 -15    7.60   14.50
 -16   6  13   23.70   14.10
 -16   6  13   34.30   16.00
  16   6 -13   22.40   13.50
  16   6 -13    2.40    9.20
 -16   6  13  -25.40   16.50
  16  -6 -13   18.70   15.00
  16  -6 -13   18.90   16.20
 -16  -6  13   -1.10    7.10
 -16  -6  13   16.90   11.50
 -14   6  11   26.00   14.20
 -14   6  11   41.90   17.90
 -14   6  11   30.90   14.80
  14   6 -11   30.40   12.90
  14   6 -11   41.30   11.90
  14  -6 -11   19.00   13.60
  14  -6 -11   57.99   29.80
  14  -6 -11   40.40   16.30
 -14  -6  11   36.40   12.20
 -12   6   9  -10.50   13.50
  12   6  -9    3.60    7.70
  12   6  -9    6.40   11.00
 -12   6   9   24.00   13.40
  12  -6  -9   11.80   12.50
  12  -6  -9   10.50   12.30
  12  -6  -9    5.70   11.70
 -12  -6   9    9.40   10.10
 -12  -6   9   -6.10    9.30
  10   6  -7   61.09   13.00
 -10   6   7   52.79   16.70
  10   6  -7   42.90    9.90
 -10   6   7   85.99   17.60
 -10   6   7   51.99   15.40
 -10  -6   7   35.60   10.90
  10  -6  -7   66.89   16.80
 -10  -6   7   38.60   10.80
  10  -6  -7   56.49   15.40
  10  -6  -7   54.29   15.80
  -8   6   5   54.39   14.40
   8   6  -5   39.40    8.90
  -8   6   5   33.10   12.60
  -8   6   5   40.20   14.00
   8   6  -5   34.70   10.90
   8  -6  -5   34.90   13.70
  -8  -6   5   50.99   10.00
   8  -6  -5   33.20   12.90
   8  -6  -5   24.20   13.10
  -8  -6   5   41.30   10.10
  -6   6   3  308.07   28.20
   6   6  -3  320.27   23.60
  -6   6   3  330.97   31.90
   6   6  -3  280.27   25.60
  -6   6   3  321.67   30.70
   6  -6  -3  285.57   30.90
   6  -6  -3  315.97   30.70
   6  -6  -3  333.97   29.40
  -6  -6   3  306.97   24.50
  -6  -6   3  293.87   23.80
  -4   6   1   40.50   14.30
  -4   6   1   46.90   13.90
   4   6  -1   43.80    8.00
   4   6  -1   39.40    9.90
  -4   6   1   45.70   12.00
   4  -6  -1   38.00   13.20
   4  -6  -1   46.50   13.30
  -4  -6   1   51.99    9.40
  -4  -6   1   35.30    8.20
   4  -6  -1   37.50   12.80
   2   6   1  166.18   15.00
  -2   6  -1  128.09   19.40
  -2   6  -1  136.69   17.50
   2   6   1  163.28   16.80
  -2   6  -1  148.89   20.50
  -2  -6  -1  132.59   15.60
   2  -6   1  134.99   19.40
   2  -6   1  158.38   21.50
  -2  -6  -1  148.19   15.20
   2  -6   1  121.99   18.50
   0   6   3   38.50    9.60
   0   6  -3   31.40   10.00
   0   6   3   46.90    9.50
   0   6  -3   42.70   12.40
   0  -6   3   48.50   11.20
   0  -6   3   41.90   11.20
   0  -6   3   36.60   12.20
   0  -6  -3   36.20    9.20
   0  -6   3   23.70   11.60
   0  -6  -3   22.20    9.40
   2   6  -5   98.79   14.40
  -2   6   5   86.19   13.10
   2   6  -5  101.99   17.60
  -2   6   5   83.09   13.40
  -2  -6   5  105.19   15.30
   2  -6  -5  108.89   14.10
   2  -6  -5   77.79   13.80
  -2  -6   5  129.59   17.70
  -2  -6   5   81.29   16.80
   4   6  -7   19.50   10.00
   4   6  -7   46.20   14.50
  -4   6   7   33.10   11.10
  -4   6   7   33.10   17.50
   4  -6  -7   33.10   10.30
   4  -6  -7   36.00   11.50
  -4  -6   7   42.00   11.70
  -4  -6   7   27.80   11.10
  -4  -6   7   15.70   12.40
  -4  -6   7   25.40   12.00
   6   6  -9   38.00   15.20
  -6   6   9   35.80   12.70
   6   6  -9   25.20   11.00
   6  -6  -9   24.60   12.10
  -6  -6   9   27.10   13.60
   6  -6  -9   24.40   10.80
  -6  -6   9   57.89   14.70
   8   6 -11   12.70    9.90
  -8   6  11   16.30   11.40
   8   6 -11    5.80   12.90
  -8   6  11    5.20   11.70
  -8  -6  11   11.50   11.80
   8  -6 -11    5.80   11.60
   8  -6 -11   21.40   11.10
  -8  -6  11   22.60   14.80
  -8  -6  11   20.20   13.90
   8  -6 -11   11.90   10.00
  10   6 -13   42.80   15.60
 -10   6  13   75.19   16.40
 -10   6  13   57.29   13.70
  10   6 -13   47.60   15.00
  10   6 -13   54.09   13.00
 -10   6  13   76.29   20.50
 -10  -6  13   51.99   15.50
  10  -6 -13   74.09   18.20
 -10  -6  13   20.50   15.20
  10  -6 -13   45.90   14.80
 -10  -6  13   34.20   15.20
  10  -6 -13   71.79   15.20
  12   6 -15   18.20   14.40
  12   6 -15   14.80   12.20
  12   6 -15   37.70   16.10
 -12   6  15    5.20   13.00
 -12   6  15   16.10   13.00
  12  -6 -15   12.50   14.60
 -12  -6  15    5.50   20.50
 -12  -6  15  -11.90   12.80
  12  -6 -15   -1.00   11.20
 -12  -6  15    2.70   12.70
 -14   6  17   84.79   20.20
  14   6 -17   54.49   18.80
  14   6 -17   51.79   18.10
 -14   6  17  118.39   20.50
 -14  -6  17  142.89   23.70
  14  -6 -17  148.39   23.50
 -14  -6  17   49.30   18.20
  14  -6 -17  123.79   25.80
 -14  -6  17  103.59   26.00
  16   6 -19   12.30   16.60
 -16   6  19   11.70   16.10
  16   6 -19    0.10   10.50
 -16   6  19   37.80   14.80
  16  -6 -19    2.70   18.90
 -16  -6  19    1.10    7.00
  16  -6 -19   15.30   18.50
 -16  -6  19   11.40   15.90
 -17   7  14   17.30   14.50
  17   7 -14   14.50   14.60
 -17   7  14   -0.50   15.10
  17   7 -14   -1.70   10.40
  17  -7 -14   29.50   17.20
  17  -7 -14    5.50   16.50
 -15   7  12   -9.30   11.50
  15   7 -12    2.00   13.00
 -15   7  12   16.00   15.30
  15   7 -12   -0.40    8.50
  15  -7 -12   14.70   15.10
 -15  -7  12   -3.40   10.90
 -15  -7  12    3.30   12.00
  15  -7 -12   24.00   15.30
  15  -7 -12   20.10   15.50
  13   7 -10   22.70    9.60
  13   7 -10   30.70   13.90
 -13   7  10   16.20   13.90
 -13   7  10   22.30   13.50
 -13   7  10   27.20   18.90
 -13  -7  10   25.90   12.00
  13  -7 -10   24.60   12.80
 -13  -7  10   25.30   12.40
  13  -7 -10   41.30   30.50
  13  -7 -10    9.50   14.60
 -11   7   8   31.40   14.50
 -11   7   8   12.90   14.10
  11   7  -8   19.00    8.90
  11   7  -8   12.70   12.40
  11  -7  -8   37.50   16.80
  11  -7  -8   -1.10   12.40
 -11  -7   8    3.40    9.10
  11  -7  -8   18.80   13.60
 -11  -7   8   13.50   10.60
   9   7  -6    9.00   10.90
  -9   7   6   27.50   15.90
  -9   7   6    9.70   13.40
  -9   7   6   37.50   14.40
  -9  -7   6    9.10    9.90
   9  -7  -6   12.90   10.90
  -9  -7   6   13.30    9.20
   9  -7  -6   26.10   16.30
  -7   7   4   43.20   14.40
   7   7  -4   41.30    9.00
  -7   7   4   98.59   30.20
   7   7  -4   53.29   12.40
  -7   7   4   45.50   17.10
  -7  -7   4   45.20   10.90
   7  -7  -4   43.80   14.00
   7  -7  -4   44.90   15.30
   7  -7  -4   54.69   15.40
   5   7  -2    4.70    9.00
  -5   7   2    5.30   11.00
  -5   7   2   -6.80   10.80
  -5   7   2   -1.40   10.80
   5   7  -2    6.20    7.30
  -5  -7   2    8.00    8.20
  -5  -7   2    5.20    7.90
   5  -7  -2  -12.30    9.00
   5  -7  -2   -0.40   13.10
   5  -7  -2   12.60   11.30
   3   7   0   15.40    7.60
   3   7   0    8.40    9.00
  -3   7   0    3.20   10.90
  -3   7   0   16.70   11.00
  -3   7   0    6.50   10.80
   3  -7   0   14.60   11.40
   3  -7   0   13.40   10.80
  -3  -7   0   22.90    8.80
  -3  -7   0   20.10    8.80
   3  -7   0    0.60   10.80
   1   7   2   18.00    8.80
  -1   7  -2   17.00   10.20
  -1   7  -2   22.00   12.70
   1   7   2   29.00   10.20
  -1  -7  -2   31.20    9.60
  -1  -7  -2   30.90   10.40
   1  -7   2   10.50   10.80
   1  -7   2   17.60   12.70
   1  -7   2   29.30   12.50
  -1   7   4    0.40    8.10
   1   7  -4   -3.50   12.30
   1   7  -4    6.70   10.20
   1  -7  -4    8.10   10.10
   1  -7  -4    6.10    8.20
  -1  -7   4   18.20    9.10
  -1  -7   4   -1.80   10.30
  -1  -7   4    9.00   11.30
   3   7  -6   10.80    9.70
   3   7  -6   15.10   13.60
  -3   7   6   15.10    9.90
  -3   7   6    4.80   10.10
   3  -7  -6   19.10   13.40
  -3  -7   6   18.10   12.50
   3  -7  -6   25.60   12.80
  -3  -7   6   32.90   12.50
  -5   7   8   -6.80    9.10
   5   7  -8  -13.60   12.10
   5   7  -8    5.60    9.40
  -5   7   8    4.10    9.70
  -5  -7   8    0.20   10.00
   5  -7  -8   -2.60    8.30
  -5  -7   8    5.10   11.60
   5  -7  -8   14.20   11.70
  -5  -7   8    3.00   11.40
  -5  -7   8   17.50    8.70
  -7   7  10  124.19   19.00
   7   7 -10  101.89   20.90
  -7   7  10  123.89   18.60
  -7  -7  10  131.69   20.20
   7  -7 -10  134.99   20.50
   7  -7 -10  156.28   19.40
  -7  -7  10   99.79   19.10
  -9   7  12    5.10   10.80
  -9   7  12   10.90   12.00
   9   7 -12    3.70   10.00
   9   7 -12   16.00   15.60
   9  -7 -12    2.80   14.30
  -9  -7  12   -4.40   13.30
   9  -7 -12   29.50   12.20
  -9  -7  12   13.20   15.50
  -9  -7  12   43.00   14.40
 -11   7  14   52.49   17.10
  11   7 -14   26.10   13.50
  11   7 -14   17.40   15.70
 -11   7  14   39.90   14.80
 -11  -7  14   14.60   14.20
  11  -7 -14   13.90   17.00
 -11  -7  14   10.40   16.40
  11  -7 -14   23.40   12.50
 -11  -7  14   23.90   14.70
 -13   7  16   15.90   19.70
  13   7 -16   15.00   15.90
  13   7 -16    2.00   11.50
  13  -7 -16    7.00   18.70
 -13  -7  16  -18.60    7.70
 -13  -7  16    4.90   13.40
  13  -7 -16   15.90   12.90
  15   7 -18    5.40   17.20
  16   8 -13    4.50   15.00
 -16   8  13   10.00   13.10
 -16   8  13  -12.60   20.00
  16   8 -13   -7.20    8.60
  16  -8 -13   17.70   15.40
  16  -8 -13  -26.80   14.80
 -16  -8  13    1.70   12.70
 -16  -8  13    1.00    5.40
 -14   8  11    3.80   14.40
  14   8 -11   -6.40   13.90
 -14   8  11   -3.70   14.40
  14   8 -11   -1.60    8.60
  14  -8 -11   21.20   19.80
  14  -8 -11    6.30   13.90
 -14  -8  11    8.00   12.10
 -14  -8  11    8.00   10.60
 -12   8   9   23.80   13.70
  12   8  -9   -6.30    7.00
 -12   8   9   10.60   16.30
 -12  -8   9   16.70   10.50
  12  -8  -9    0.10   12.70
  12  -8  -9   -6.70   15.70
 -12  -8   9   -3.00   11.20
  10   8  -7   29.40    9.00
 -10   8   7   32.00   27.20
 -10   8   7   31.60   15.10
  10   8  -7   15.40   12.40
 -10   8   7   42.50   17.20
  10  -8  -7    1.20   15.90
 -10  -8   7   15.70   10.20
  10  -8  -7   29.70   14.60
  10  -8  -7   -4.10   11.60
 -10  -8   7   20.60   11.40
  -8   8   5    3.90   11.90
  -8   8   5    1.20   12.50
  -8   8   5  -14.10   12.40
   8   8  -5    1.50   10.20
   8  -8  -5   15.00   15.30
   8  -8  -5   21.70   12.30
  -8  -8   5    7.60    9.60
  -8  -8   5    7.00    8.70
   8  -8  -5    0.10   10.90
  -6   8   3  163.18   24.60
  -6   8   3  116.29   22.60
   6   8  -3  133.79   18.80
   6   8  -3  131.69   15.40
  -6   8   3  158.88   21.40
   6  -8  -3  138.99   21.80
  -6  -8   3  163.58   17.60
   6  -8  -3  101.69   22.30
  -6  -8   3  146.89   17.00
   6  -8  -3  130.69   21.30
   4   8  -1    7.60    7.80
  -4   8   1   17.30   11.70
  -4   8   1   16.40   12.60
   4   8  -1   -2.20    9.30
  -4   8   1  -11.20   10.90
   4  -8  -1   10.90   12.10
  -4  -8   1   31.50    9.70
  -4  -8   1    4.40    8.60
   4  -8  -1   -1.70   14.10
   2   8   1  203.48   23.40
  -2   8  -1  240.88   28.70
   2   8   1  205.48   20.70
  -2   8  -1  229.08   23.70
  -2  -8  -1  254.97   22.80
  -2  -8  -1  221.38   21.70
   2  -8   1  283.97   27.50
   2  -8   1  225.98   27.30
   0   8  -3   17.60   11.00
   0   8   3   12.80    9.90
   0   8  -3   19.70   13.40
   0   8   3   28.80   10.20
   0  -8  -3   14.70   10.50
   0  -8   3   32.10   13.50
   0  -8   3   21.70   13.10
   0  -8   3   33.80   13.50
   0  -8  -3   31.40   10.50
   2   8  -5   30.60   15.60
  -2   8   5    8.70    9.70
   2   8  -5    7.40   10.20
  -2  -8   5    0.40   11.00
   2  -8  -5    4.00   20.50
  -2  -8   5   30.10   14.00
   2  -8  -5    9.80    9.30
   4   8  -7   10.40   15.40
  -4   8   7   14.80   10.70
  -4   8   7   46.10   12.50
   4   8  -7   18.20   10.60
  -4  -8   7   11.00   13.40
  -4  -8   7   31.40   13.20
  -4  -8   7   22.70   13.40
   4  -8  -7   45.80   15.30
   4  -8  -7   27.80   11.50
   6   8  -9    7.10   15.60
  -6   8   9    9.40   11.20
   6   8  -9    7.70    9.40
  -6   8   9    8.50   10.10
   6  -8  -9   -5.10   12.60
  -6  -8   9   16.20   14.20
   6  -8  -9   28.20   11.60
  -8   8  11   20.70   12.30
   8   8 -11   33.00   16.80
  -8   8  11   37.20   13.90
   8   8 -11    6.10    9.90
   8  -8 -11   44.10   17.00
  -8  -8  11   30.90   13.60
  -8  -8  11   27.20   14.70
   8  -8 -11   10.10   10.50
  10   8 -13   -5.50    8.60
  10   8 -13   15.80   15.80
 -10   8  13   11.30   12.70
 -10   8  13    8.40   10.40
 -10  -8  13   15.30   14.70
  10  -8 -13   22.80   12.70
  10  -8 -13   22.90   16.20
 -10  -8  13    2.60   18.90
  12   8 -15  -24.20   15.20
 -12   8  15   -4.80   10.60
  12   8 -15   -3.50   10.40
 -12   8  15   26.10   13.60
 -12  -8  15   -4.20    5.20
 -12  -8  15    8.60   17.50
  12  -8 -15  -12.10   22.00
  12  -8 -15    4.70   12.60
 -13   9  10   15.80   14.60
  13   9 -10    3.80    8.60
  13   9 -10   -1.80   13.60
 -13   9  10   -2.00   14.60
 -13  -9  10    3.00   11.80
 -13  -9  10   -6.50    7.30
  13  -9 -10    3.70   21.60
  13  -9 -10    0.90   14.00
 -11   9   8    7.10   13.00
  11   9  -8   11.40   14.90
 -11   9   8   20.00   16.80
  11   9  -8    4.40    8.60
 -11  -9   8    0.80   10.70
  11  -9  -8   27.10   20.80
 -11  -9   8  -10.60    9.00
  11  -9  -8    2.80   11.80
  -9   9   6   -5.50   12.30
   9   9  -6   17.10   12.60
   9   9  -6    2.20    7.70
  -9   9   6   -3.20   10.70
   9  -9  -6    1.50   11.80
   9  -9  -6  -10.30   15.40
  -9  -9   6   -3.70    9.70
  -9  -9   6    3.10    9.60
  -7   9   4  159.78   26.00
   7   9  -4  127.99   16.40
  -7   9   4  154.28   22.30
   7   9  -4  118.99   19.20
  -7  -9   4  136.09   18.20
   7  -9  -4  163.28   23.40
   7  -9  -4  147.79   27.40
   5   9  -2   12.90    8.70
  -5   9   2   27.90   13.10
   5   9  -2   15.70   10.70
  -5   9   2   40.70   14.00
   5  -9  -2   28.80   13.90
   5  -9  -2   35.00   14.60
  -5  -9   2   20.80   10.30
  -5  -9   2    7.60    9.40
  -3   9   0   11.90   13.10
   3   9   0   -8.40    8.60
   3   9   0   12.60    8.60
  -3   9   0   -1.80   10.40
   3  -9   0    0.00   12.20
  -3  -9   0   -0.30    8.10
  -3  -9   0   13.50    9.70
   3  -9   0  -12.60   10.00
  -1   9  -2   54.79   18.10
  -1   9  -2   40.90   12.60
   1   9   2   50.39   13.10
   1   9   2   49.99   11.60
  -1  -9  -2   54.69   12.90
   1  -9   2   36.90   14.30
   1  -9   2   76.09   16.60
  -1  -9  -2   68.89   14.10
   1   9  -4   11.50   10.20
  -1   9   4    4.80   14.10
  -1   9   4   12.60   10.00
   1   9  -4  -10.00   13.60
   1  -9  -4   -4.10    8.10
  -1  -9   4    2.70   12.20
   1  -9  -4   -3.70   21.70
  -1  -9   4   18.70   12.30
  -3   9   6   21.80   11.30
   3   9  -6    1.40   13.00
   3   9  -6    3.80    9.80
  -3   9   6    0.90    9.70
  -3  -9   6   35.20   14.80
   3  -9  -6    0.20   14.20
   3  -9  -6   15.50    9.60
  -3  -9   6   18.40   13.00
  -5   9   8   37.80   13.80
  -5   9   8   58.89   14.80
   5   9  -8   52.29   17.30
   5   9  -8   27.90   11.30
   5  -9  -8   40.70   12.80
  -5  -9   8   40.10   14.70
   5  -9  -8   47.80   17.60
  -5  -9   8   51.39   16.10
  -7   9  10   96.99   24.80
   7   9 -10   65.19   19.00
  -7   9  10   66.09   16.00
  -7  -9  10   87.79   20.00
   7  -9 -10   91.59   17.30
   7  -9 -10  130.59   22.90
  -9   9  12   18.70   12.50
   9   9 -12   -1.90    9.60
   9   9 -12   -5.70   16.50
  -9   9  12   -1.80   12.40
   9  -9 -12   16.80   12.10
  -9  -9  12   21.60   20.40
  -9  -9  12    0.00    5.30
   9  -9 -12   91.49   21.10
 -10  10   7   16.00   13.50
  10  10  -7   11.70   13.30
 -10  10   7   43.90   16.30
  10  10  -7    8.80    9.10
  10 -10  -7   46.70   23.80
  10 -10  -7   35.60   15.30
 -10 -10   7    8.90   10.90
 -10 -10   7   18.00   11.20
  -8  10   5   58.09   18.70
   8  10  -5   56.99   16.00
  -8  10   5   58.59   16.90
  -8 -10   5   48.50   16.00
   8 -10  -5   63.79   27.70
   8 -10  -5   93.29   32.50
  -6  10   3   18.50   17.90
  -6  10   3   15.00   13.30
   6  10  -3    0.80   11.60
   6 -10  -3   21.30   16.40
  -6 -10   3   -6.30    9.20
   6 -10  -3   20.90   12.60
  -4  10   1   -3.00   16.00
   4  10  -1   10.40   11.30
   4  10  -1    2.60    8.70
  -4  10   1   -4.30   11.80
   4 -10  -1    0.50   10.70
  -4 -10   1   10.20    9.10
   4 -10  -1   12.80   15.80
  -4 -10   1    6.30    5.80
  -2  10  -1   15.80   14.10
   2  10   1   13.80    9.70
   2  10   1    2.50   10.80
  -2  10  -1   12.20   14.30
  -2 -10  -1   30.10    8.30
  -2 -10  -1   26.80   11.00
   2 -10   1   25.40   14.60
   2 -10   1   34.00   13.70
   0  10  -3   -5.00   13.10
   0  10   3   24.80   14.10
   0  10  -3   13.00   16.60
   0  10   3   24.20   12.10
   0 -10   3   44.20   16.10
   0 -10   3   13.40   12.70
   0 -10  -3   20.40   11.10
   2  10  -5   43.60   17.60
  -2  10   5   72.89   18.10
  -2  10   5   66.69   14.90
   2  10  -5   45.10   15.30
  -2 -10   5   58.19   16.30
   2 -10  -5   74.79   14.70
  -2 -10   5   60.09   16.40
   4  10  -7   53.89   18.80
   4  10  -7   19.30   11.40
  -4  10   7   38.00   13.20
  -4  10   7   34.50   13.70
  -4 -10   7   65.09   15.70
  -6  10   9   22.30   13.50
   6  10  -9   -4.50    9.50
  -6  10   9    6.80   11.90
   6  10  -9   24.50   16.10
  -6 -10   9  -18.00   12.70
   6 -10  -9   -1.90    9.80
   6 -10  -9   -5.00    7.20
 -24   0  20   15.40   13.80
  24   0 -20   13.60   15.60
 -24   0  20  -12.30   12.10
  24   0 -20   -3.60   10.30
 -22   0  18  217.38   38.10
 -22   0  18  248.28   33.90
  22   0 -18  243.98   28.20
  22   0 -18  196.18   32.00
  22   0 -18  260.97   37.70
 -22   0  18  169.38   27.30
  20   0 -16    1.40   10.80
 -20   0  16   -3.40   16.50
 -20   0  16    5.40   11.50
  20   0 -16   -1.50   13.50
  20   0 -16    0.10    9.90
 -20   0  16   18.60   15.10
  18   0 -14   95.79   16.90
 -18   0  14  132.69   22.60
  18   0 -14  117.79   22.30
  18   0 -14  126.99   23.60
 -18   0  14  152.28   27.00
 -18   0  14  135.69   19.40
 -16   0  12  107.59   19.10
 -16   0  12  109.49   21.50
  16   0 -12  125.19   24.10
  16   0 -12  113.59   19.90
  16   0 -12   93.19   16.10
 -16   0  12  102.59   15.70
  14   0 -10   43.90   10.80
 -14   0  10   73.49   17.50
 -14   0  10   56.59   14.90
  14   0 -10   81.29   15.50
 -14   0  10   40.30   10.30
  14   0 -10   74.29   12.50
 -12   0   8   78.19   12.60
  12   0  -8   69.29   14.30
  12   0  -8   69.89   13.10
 -12   0   8   74.89   13.00
  12   0  -8   68.29   11.80
 -12   0   8   60.99   13.90
 -10   0   6  122.99   15.90
  10   0  -6  142.89   16.20
  10   0  -6  115.89   16.20
 -10   0   6  164.88   17.50
  10   0  -6  116.39   17.60
 -10   0   6  123.59   16.40
   8   0  -4   96.89   11.60
   8   0  -4  100.29   13.30
   8   0  -4  109.89   13.30
  -8   0   4   92.59   11.80
  -8   0   4   96.59   11.50
   6   0  -2  215.38   17.30
   6   0  -2  214.38   16.70
  -6   0   2  217.78   17.10
  -4   0   0 3192.38  203.68
   4   0   0 3246.08  203.78
   4   0   0 3231.68  203.68
   2   0   2 1638.04  102.29
  -2   0  -2 1570.24  102.29
   2   0   2 1617.14  102.19
   0   0  -4  319.07   23.70
   0   0  -4  318.97   23.00
   0   0  -4  327.57   23.10
   0   0   4  306.57   23.70
   0   0   4  322.57   23.00
   0   0   4  375.16   23.20
   2   0  -6 1239.58   80.99
  -2   0   6 1196.58   80.99
   2   0  -6 1239.88   79.79
  -2   0   6 1253.67   79.59
   2   0  -6 1205.48   79.69
  -4   0   8  232.58   28.80
  -4   0   8  297.07   23.90
   4   0  -8  304.67   25.10
  -4   0   8  306.27   25.70
   4   0  -8  289.37   23.90
   4   0  -8  274.97   23.20
   6   0 -10  479.25   38.00
   6   0 -10  468.65   37.50
  -6   0  10  521.65   40.60
  -6   0  10  561.34   38.10
  -6   0  10  475.75   38.40
   6   0 -10  546.75   40.30
   8   0 -12   93.79   15.80
   8   0 -12   86.69   14.20
  -8   0  12   80.49   16.10
  -8   0  12   84.19   13.90
  -8   0  12   80.79   15.20
   8   0 -12  102.89   16.80
 -10   0  14  160.88   21.60
 -10   0  14  186.88   25.30
  10   0 -14  175.88   21.70
  10   0 -14  159.08   23.10
 -10   0  14  175.88   21.30
  10   0 -14  172.88   20.20
  12   0 -16   58.39   14.30
 -12   0  16   50.09   13.00
 -12   0  16   44.20   25.70
 -12   0  16   30.40   14.90
  12   0 -16   44.20   14.90
  12   0 -16   65.89   16.00
 -14   0  18   24.00   14.30
  14   0 -18   22.10   15.10
  14   0 -18   17.10   13.50
  14   0 -18   31.20   13.90
 -14   0  18   48.90   17.50
 -14   0  18   15.20   18.20
 -16   0  20  164.08   28.40
  16   0 -20  182.48   23.70
  16   0 -20  124.79   26.80
 -16   0  20   99.89   29.40
  16   0 -20  102.19   20.80
 -16   0  20  125.79   20.40
  18   0 -22   17.00   14.10
  18   0 -22   18.80   17.40
 -18   0  22   16.40   13.70
 -18   0  22    1.70   27.60
 -18   0  22   33.00   19.60
 -23   1  19   32.10   22.10
  23   1 -19   17.70   12.70
 -23   1  19   42.70   27.10
  23   1 -19   17.20   12.00
  23  -1 -19   24.40   13.40
 -23  -1  19   58.49   17.50
 -23  -1  19   16.70   19.20
  23  -1 -19   56.69   19.90
  21   1 -17    3.60   11.80
  21   1 -17   10.20    9.80
 -21   1  17    0.00   11.00
  21   1 -17   56.39   18.70
 -21   1  17   49.30   18.30
 -21   1  17    2.20   20.00
  21  -1 -17   17.00   13.30
 -21  -1  17    7.10   18.30
  21  -1 -17   15.70   15.30
  21  -1 -17   -3.80   17.40
 -21  -1  17   25.00   14.10
 -21  -1  17    2.10   15.20
 -19   1  15   96.19   25.10
 -19   1  15   60.29   14.80
  19   1 -15   51.39   14.10
 -19   1  15  108.09   20.90
  19   1 -15   86.19   23.20
  19   1 -15   65.39   17.50
 -19  -1  15   66.39   15.30
  19  -1 -15   57.89   18.00
  19  -1 -15   66.49   16.60
 -19  -1  15  144.69   26.20
  19  -1 -15   85.49   22.80
 -19  -1  15   78.99   19.70
 -17   1  13    6.90   13.10
  17   1 -13    6.40    9.40
 -17   1  13   -0.30   10.80
  17   1 -13   20.10   13.50
  17   1 -13  -17.90   10.00
 -17   1  13    0.10   14.00
  17  -1 -13    1.60    9.90
  17  -1 -13   19.80   13.10
  17  -1 -13    4.10   11.60
 -17  -1  13   24.70   13.20
 -17  -1  13   37.80   15.00
 -15   1  11   56.69   15.00
 -15   1  11   55.19   16.40
  15   1 -11   37.90   13.20
 -15   1  11   58.39   12.00
  15   1 -11   37.70   10.40
  15   1 -11   36.80   11.10
  15  -1 -11   69.39   14.70
 -15  -1  11   58.29   14.20
  15  -1 -11   76.99   16.80
 -15  -1  11   59.19   15.90
 -15  -1  11   59.89   12.40
  15  -1 -11   82.89   16.40
  13   1  -9  270.27   27.40
 -13   1   9  319.07   26.80
  13   1  -9  275.67   24.40
 -13   1   9  287.87   26.50
 -13   1   9  293.07   29.50
  13   1  -9  251.17   25.30
  13  -1  -9  312.37   27.70
 -13  -1   9  357.16   27.60
  13  -1  -9  289.57   36.70
 -13  -1   9  226.98   24.70
 -13  -1   9  305.57   25.00
  13  -1  -9  281.37   28.90
 -11   1   7   93.19   19.40
  11   1  -7   94.29   13.10
 -11   1   7  121.69   16.80
  11   1  -7   90.29   15.60
  11   1  -7  100.39   12.60
 -11   1   7   90.19   13.00
 -11  -1   7   85.79   13.20
  11  -1  -7  102.49   17.30
 -11  -1   7  102.69   14.10
  11  -1  -7  129.79   16.40
  11  -1  -7  102.99   16.10
  -9   1   5   -0.10    8.20
  -9   1   5   11.90    8.80
   9   1  -5    8.50    6.20
   9   1  -5   17.00    7.30
  -9   1   5    3.60    7.90
   9  -1  -5   -3.50    8.10
   9  -1  -5   13.00    8.30
   9  -1  -5    8.10    7.60
  -9  -1   5    8.50    6.20
  -7   1   3 1052.49   71.79
  -7   1   3  962.70   70.19
  -7   1   3 1143.29   73.09
   7   1  -3 1048.00   69.19
   7   1  -3 1085.39   69.09
  -7  -1   3 1079.39   68.89
   7  -1  -3 1086.19   72.19
   7  -1  -3 1024.20   70.59
   7  -1  -3 1110.19   70.89
  -5   1   1  658.93   45.10
  -5   1   1  603.04   44.60
   5   1  -1  708.33   43.30
   5   1  -1  727.73   43.20
  -5   1   1  634.04   45.70
   5  -1  -1  674.83   45.20
  -5  -1   1  643.34   43.10
  -5  -1   1  666.03   43.00
   5  -1  -1  670.03   46.20
   5  -1  -1  662.33   45.10
   3   1   1  977.20   57.29
  -3   1  -1  755.92   58.79
  -3   1  -1  893.01   59.99
  -3   1  -1  877.51   59.49
   3  -1   1  887.61   59.39
  -3  -1  -1 1003.40   57.09
   3  -1   1  935.91   60.69
   3  -1   1  872.31   59.49
  -1   1  -3 1512.25  102.49
   1   1   3 1595.14  101.39
   1   1   3 1735.03  101.59
  -1   1  -3 1613.24  102.79
   1  -1   3 1617.34  102.59
   1  -1   3 1545.35  102.69
   1  -1   3 1582.74  104.69
   1   1  -5  729.53   46.70
  -1   1   5  744.93   46.00
  -1   1   5  691.73   47.70
   1   1  -5  687.73   46.50
  -1  -1   5  708.33   47.90
   1  -1  -5  696.03   46.00
  -1  -1   5  594.04   50.29
  -1  -1   5  688.13   46.50
   3   1  -7    0.50    6.90
   3   1  -7   -4.40    5.10
  -3   1   7   13.90    6.30
   3   1  -7   -3.10    5.40
  -3   1   7    6.50    6.10
  -3   1   7    8.20    5.80
   3  -1  -7    4.30    6.10
   3  -1  -7    8.70    6.00
  -3  -1   7    5.00    6.50
  -3  -1   7    6.50    6.70
   3  -1  -7   12.10    6.30
   5   1  -9   88.19   13.90
  -5   1   9   98.09   15.70
  -5   1   9  126.49   15.10
   5   1  -9   75.19   14.40
  -5   1   9  116.49   14.90
  -5  -1   9   78.49   13.50
  -5  -1   9   89.69   16.20
   5  -1  -9  121.19   15.60
   5  -1  -9   95.29   15.20
   5  -1  -9  118.19   15.50
   7   1 -11  253.57   22.80
  -7   1  11  267.07   24.00
  -7   1  11  233.38   25.10
  -7   1  11  248.98   23.10
   7   1 -11  267.57   25.90
   7   1 -11  275.47   24.10
   7  -1 -11  250.47   22.90
  -7  -1  11  256.67   26.40
   7  -1 -11  242.18   23.60
  -7  -1  11  246.48   23.90
  -7  -1  11  285.97   24.00
   7  -1 -11  222.08   24.30
  -9   1  13   89.39   14.40
   9   1 -13   92.89   16.50
  -9   1  13  146.79   20.10
  -9   1  13  111.29   17.10
   9   1 -13  118.79   19.20
   9   1 -13   81.09   13.70
  -9  -1  13  109.89   19.40
   9  -1 -13   98.29   14.90
   9  -1 -13   73.19   15.60
  -9  -1  13   91.79   15.40
  -9  -1  13   73.79   15.70
   9  -1 -13  112.29   18.40
 -11   1  15   31.90   13.70
  11   1 -15   17.60   11.40
 -11   1  15   10.30   12.90
  11   1 -15    2.90   10.20
 -11   1  15   11.60   11.80
  11   1 -15   11.10   12.90
  11  -1 -15   20.60   12.40
 -11  -1  15   19.30   13.40
 -11  -1  15    3.20   13.80
  11  -1 -15   42.40   12.90
 -11  -1  15   18.30   10.30
 -13   1  17   35.00   14.70
 -13   1  17   41.80   14.70
  13   1 -17   19.00   12.60
  13   1 -17   21.10   14.40
  13   1 -17   17.60   13.00
 -13  -1  17   20.40   14.00
 -13  -1  17   22.00   18.30
  13  -1 -17    6.70   12.80
  13  -1 -17   33.30   15.00
 -13  -1  17   13.30   17.40
  13  -1 -17   21.40   13.50
 -15   1  19   43.00   21.80
  15   1 -19   30.40   17.20
 -15   1  19   25.30   15.30
  15   1 -19   -0.30   11.40
 -15   1  19   28.10   16.80
  15   1 -19   20.40   14.30
  15  -1 -19   12.30   14.30
  15  -1 -19   36.40   15.80
 -15  -1  19   26.50   15.50
  15  -1 -19   15.30   14.50
 -15  -1  19   28.30   19.90
 -15  -1  19   21.50   15.80
  17   1 -21   14.60   14.30
  17   1 -21   19.40   22.90
 -17   1  21   44.00   18.10
  17   1 -21   41.90   18.30
 -17   1  21   23.70   18.80
 -17   1  21   56.99   28.30
  17  -1 -21   11.30   16.90
 -17  -1  21   79.89   26.40
  17  -1 -21   41.80   17.10
 -17  -1  21   18.00   17.10
  17  -1 -21   54.29   19.50
 -19   1  23   57.29   26.80
 -19   1  23   47.40   30.90
 -19   1  23   14.40   19.30
  19   1 -23   37.10   14.90
 -19  -1  23   14.40   16.40
  19  -1 -23    3.80   14.00
  19  -1 -23   13.90   15.20
 -19  -1  23    2.90   18.20
  19  -1 -23   18.90   21.50
 -22   2  18   -4.70   22.10
  22   2 -18   10.00   14.90
 -22   2  18   24.60   22.60
  22   2 -18    0.00    7.50
 -22   2  18   30.60   17.30
  22  -2 -18   20.20   14.60
  22  -2 -18   50.49   19.00
 -22  -2  18   13.20   11.90
 -22  -2  18   54.79   18.40
  22  -2 -18   29.80   18.80
 -20   2  16   18.50   14.20
  20   2 -16   -1.50   14.40
  20   2 -16   -0.30    7.00
 -20   2  16    9.60   16.30
  20   2 -16    4.20   10.90
  20  -2 -16    7.00   15.60
 -20  -2  16   16.30   11.70
  20  -2 -16   17.90   14.40
 -20  -2  16   12.70   18.30
 -20  -2  16   25.70   15.00
  20  -2 -16   -0.60   10.90
 -18   2  14  -24.30   12.90
  18   2 -14   -2.50    6.60
  18   2 -14    6.20   10.50
 -18   2  14   12.60   11.20
  18   2 -14   -5.20   12.00
 -18   2  14    4.10   13.90
 -18  -2  14   -5.50    9.30
 -18  -2  14  -11.30   13.50
  18  -2 -14   -4.90   10.90
  18  -2 -14   -1.10   14.70
  18  -2 -14   -0.80   11.70
 -16   2  12   68.49   19.60
  16   2 -12   78.09   16.80
 -16   2  12   74.19   17.20
 -16   2  12   70.69   14.10
  16   2 -12   46.90   10.80
  16  -2 -12   46.00   15.30
  16  -2 -12   91.99   17.70
 -16  -2  12   62.39   15.50
  16  -2 -12   57.09   17.00
 -16  -2  12   50.39   13.00
  14   2 -10   14.00    8.00
  14   2 -10   14.10    9.00
 -14   2  10   37.50   13.70
 -14   2  10   13.90   10.70
  14   2 -10   21.40   10.50
 -14   2  10   25.00   12.20
 -14  -2  10   16.40    8.70
  14  -2 -10    6.20   10.80
  14  -2 -10   19.50   11.30
 -14  -2  10   10.10   10.00
  14  -2 -10   12.50   10.30
  12   2  -8  103.99   14.40
 -12   2   8  101.69   16.40
 -12   2   8  108.79   18.70
 -12   2   8   88.29   15.30
  12   2  -8   85.49   12.20
 -12  -2   8   87.39   13.60
  12  -2  -8  116.79   19.40
  12  -2  -8  102.09   16.60
  12  -2  -8   99.89   16.10
 -12  -2   8   89.09   12.60
  10   2  -6   66.99   10.20
 -10   2   6   75.99   14.20
  10   2  -6   96.99   12.90
 -10   2   6   85.29   16.10
 -10   2   6  110.39   17.20
 -10  -2   6   92.49   11.90
  10  -2  -6   85.59   16.30
  10  -2  -6   97.89   15.60
  10  -2  -6   81.69   16.20
   8   2  -4  709.33   48.00
  -8   2   4  709.93   52.29
   8   2  -4  734.63   47.60
  -8   2   4  723.73   50.69
  -8   2   4  767.82   51.59
  -8  -2   4  616.94   47.70
   8  -2  -4  726.83   50.99
   8  -2  -4  730.23   51.09
  -8  -2   4  738.13   47.60
   6   2  -2   24.70    4.70
   6   2  -2   21.50    4.00
  -6   2   2   11.20    8.40
  -6   2   2    6.90    6.90
   6  -2  -2   10.90    7.30
   6  -2  -2   26.80    9.20
   6  -2  -2    8.20    8.10
  -6  -2   2   17.50    4.60
  -4   2   0  504.55   37.10
  -4   2   0  554.24   38.10
  -4   2   0  538.95   38.70
   4  -2   0  551.94   39.30
   4  -2   0  512.55   37.70
   2   2   2  603.84   39.40
  -2   2  -2  643.34   42.80
  -2   2  -2  612.14   45.10
  -2   2  -2  577.74   41.80
  -2  -2  -2  608.74   39.20
   2  -2   2  621.04   42.30
   2  -2   2  606.44   42.40
   2  -2   2  646.64   44.10
   0   2  -4 3132.39  195.78
   0   2   4 3265.17  194.68
   0   2  -4 2916.71  195.48
   0   2   4 2960.10  194.28
   0  -2   4 3109.59  195.88
   0  -2  -4 3405.76  194.68
   0  -2  -4 2738.33  194.28
   2   2  -6   10.30    7.50
  -2   2   6   14.00    6.20
   2   2  -6   12.40    8.50
  -2   2   6   12.30    5.80
   2   2  -6    7.00    8.90
  -2  -2   6   25.40    8.60
   2  -2  -6   14.70    6.30
   2  -2  -6   21.30    6.50
  -2  -2   6   16.20    7.50
  -2  -2   6   17.70    7.30
  -4   2   8 1198.58   75.99
  -4   2   8 1079.49   77.69
   4   2  -8 1111.99   76.29
   4   2  -8 1136.89   78.29
  -4   2   8 1297.87   77.09
   4   2  -8 1129.29   76.39
  -4  -2   8  938.81   77.29
  -4  -2   8 1090.89   75.99
   4  -2  -8 1133.49   77.49
  -4  -2   8 1136.79   78.89
   4  -2  -8 1140.09   76.39
   4  -2  -8 1336.47   76.69
  -6   2  10 1068.29   69.89
   6   2 -10 1035.90   71.89
   6   2 -10 1063.79   70.49
  -6   2  10 1029.80   70.49
   6   2 -10 1046.50   69.89
  -6   2  10 1020.60   72.39
   6  -2 -10 1073.19   70.69
  -6  -2  10  937.11   69.39
  -6  -2  10  993.90   70.49
   6  -2 -10 1067.59   72.19
  -6  -2  10 1033.50   72.99
   6  -2 -10  979.40   69.59
   8   2 -12   45.30   10.80
   8   2 -12   53.69   11.80
  -8   2  12   49.50   11.80
  -8   2  12   32.10    9.50
   8   2 -12   33.30   12.00
  -8  -2  12   57.49   14.00
   8  -2 -12   38.00   11.30
   8  -2 -12   34.10   10.90
  -8  -2  12   58.59   13.60
  -8  -2  12   41.90   12.00
   8  -2 -12   64.39   12.70
 -10   2  14  429.16   40.50
  10   2 -14  420.36   35.70
 -10   2  14  461.85   36.60
  10   2 -14  436.06   39.60
  10   2 -14  415.56   36.70
 -10   2  14  452.55   37.60
  10  -2 -14  395.06   36.90
 -10  -2  14  467.85   38.40
  10  -2 -14  453.25   38.90
 -10  -2  14  412.06   35.10
  10  -2 -14  451.25   36.30
 -10  -2  14  436.16   41.60
  12   2 -16   92.39   19.40
  12   2 -16   79.19   17.30
 -12   2  16  119.09   20.10
  12   2 -16   86.69   19.90
 -12   2  16  104.89   18.40
 -12   2  16  110.59   22.80
 -12  -2  16  113.59   25.20
 -12  -2  16  100.99   18.40
  12  -2 -16   98.29   19.70
  12  -2 -16  119.29   19.60
  12  -2 -16  103.89   20.00
 -12  -2  16   98.29   19.40
  14   2 -18   31.70   16.30
 -14   2  18   17.20   16.90
 -14   2  18   23.90   15.10
 -14   2  18   14.10   21.90
  14   2 -18    3.10   10.90
  14   2 -18   32.90   16.30
  14  -2 -18   61.19   16.80
  14  -2 -18   32.90   14.40
 -14  -2  18   74.49   21.20
 -14  -2  18   16.20   15.10
 -14  -2  18   31.10   16.80
  14  -2 -18   41.10   25.60
 -16   2  20   38.40   16.80
 -16   2  20   11.60   15.10
  16   2 -20    2.40   13.50
  16   2 -20    6.40   14.50
  16   2 -20   -0.30   19.60
 -16  -2  20    2.60   15.80
  16  -2 -20   39.80   16.70
  16  -2 -20   43.70   17.00
  16  -2 -20   59.19   18.70
 -16  -2  20   53.69   24.30
 -16  -2  20   39.10   16.50
  18   2 -22  -20.10   13.30
  18   2 -22   18.90   15.70
 -18   2  22   30.90   18.30
 -18   2  22   -8.30   11.80
  18  -2 -22   20.00   15.80
  18  -2 -22   36.40   18.10
 -18  -2  22   19.20   29.50
 -18  -2  22   13.20   14.30
 -18  -2  22   -3.50   16.10
  18  -2 -22   29.90   19.70
 -23   3  19   39.70   21.50
 -23   3  19   26.70   15.40
  23   3 -19    6.70   12.70
  23  -3 -19   19.70   16.20
  23  -3 -19   50.29   21.70
  21   3 -17   11.50   12.90
  21   3 -17   -0.50    6.40
 -21   3  17   11.80   16.20
  21   3 -17   -4.60   19.20
 -21   3  17   29.90   21.20
 -21   3  17   -1.60   11.30
 -21  -3  17   -1.60   13.50
  21  -3 -17  -21.60   15.80
 -21  -3  17    2.90   19.10
  21  -3 -17   22.70   16.90
  21  -3 -17    9.40   14.80
  19   3 -15    2.80   11.30
  19   3 -15    4.20    6.50
  19   3 -15   -1.50   15.40
 -19   3  15    3.80   11.50
 -19   3  15    4.20   14.80
 -19   3  15   -3.30   14.20
 -19  -3  15   48.70   16.90
  19  -3 -15    2.40   12.80
 -19  -3  15    8.90   13.20
 -19  -3  15    4.20   12.60
  19  -3 -15   -0.50   13.40
  19  -3 -15   29.50   16.60
  17   3 -13  184.98   24.50
 -17   3  13  259.87   45.70
 -17   3  13  271.17   29.60
 -17   3  13  261.67   30.20
  17  -3 -13  227.48   32.10
 -17  -3  13  196.48   25.70
 -17  -3  13  203.08   24.50
  17  -3 -13  262.67   29.20
  17  -3 -13  242.68   29.90
 -15   3  11    3.60   12.40
  15   3 -11   -0.40    5.70
 -15   3  11    7.10   12.30
  15   3 -11    5.30    9.20
 -15   3  11   14.90   12.70
 -15  -3  11   20.20   10.90
 -15  -3  11    4.60   10.20
  15  -3 -11   10.50   12.60
  15  -3 -11   -0.50   11.60
  15  -3 -11   28.30   12.70
 -13   3   9  347.47   31.60
  13   3  -9  330.57   28.20
  13   3  -9  276.27   26.40
 -13   3   9  313.47   34.20
 -13   3   9  405.76   33.10
  13  -3  -9  368.26   32.40
  13  -3  -9  365.16   32.90
  13  -3  -9  382.26   34.70
 -13  -3   9  371.86   28.20
 -11   3   7   80.59   15.20
  11   3  -7  101.69   11.50
 -11   3   7  106.79   17.70
  11   3  -7   94.09   12.80
 -11   3   7   83.99   17.00
  11  -3  -7  107.69   17.60
  11  -3  -7  130.09   18.00
  11  -3  -7   93.89   17.70
  -9   3   5   83.69   15.90
  -9   3   5  114.39   16.30
   9   3  -5   86.49   11.40
  -9   3   5   81.79   15.90
   9  -3  -5   59.39   13.40
  -9  -3   5   85.59   10.60
   9  -3  -5   94.39   15.40
   9  -3  -5   78.59   16.00
  -9  -3   5   84.49   11.20
  -7   3   3  149.19   19.10
   7   3  -3  151.48   14.10
  -7   3   3  176.38   21.70
   7   3  -3  180.68   14.70
  -7   3   3  164.78   21.70
   7  -3  -3  160.18   20.30
  -7  -3   3  145.19   13.90
  -7  -3   3  185.58   13.80
   7  -3  -3  143.79   19.00
   7  -3  -3  168.38   22.00
  -5   3   1  250.17   25.30
  -5   3   1  279.57   25.30
  -5   3   1  236.78   23.30
   5  -3  -1  269.67   25.90
  -5  -3   1  261.07   18.20
   5  -3  -1  276.27   24.70
   5  -3  -1  286.37   36.90
  -5  -3   1  253.57   18.10
  -3   3  -1  155.38   20.40
   3   3   1  110.59    9.50
  -3   3  -1  119.39   15.00
  -3   3  -1  117.99   16.20
   3  -3   1  153.88   18.10
   3  -3   1  120.89   16.60
   3  -3   1  118.79   16.00
  -3  -3  -1  100.09   10.40
  -1   3  -3  343.57   26.70
   1   3   3  308.47   24.00
  -1   3  -3  368.56   30.80
   1   3   3  361.76   24.10
   1  -3   3  239.58   35.00
   1  -3   3  363.96   28.00
   1  -3   3  354.66   28.60
   1  -3   3  387.86   30.10
  -1  -3  -3  330.07   23.80
   1   3  -5  510.15   37.10
  -1   3   5  453.65   33.80
  -1   3   5  487.25   34.10
   1   3  -5  470.65   35.40
  -1  -3   5  479.65   36.10
  -1  -3   5  491.75   37.60
   1  -3  -5  519.85   33.90
   1  -3  -5  430.86   34.20
  -1  -3   5  526.95   36.40
  -3   3   7  522.95   39.40
   3   3  -7  527.35   40.10
   3   3  -7  602.84   41.30
  -3   3   7  607.84   40.10
   3   3  -7  557.44   42.20
  -3  -3   7  493.95   45.20
   3  -3  -7  514.45   40.20
  -3  -3   7  587.94   40.70
  -3  -3   7  553.34   40.50
   3  -3  -7  602.54   39.60
  -5   3   9  221.08   23.00
   5   3  -9  243.68   22.30
   5   3  -9  255.87   23.10
  -5   3   9  249.18   21.80
   5   3  -9  199.28   25.80
  -5   3   9  252.97   27.00
  -5  -3   9  261.77   25.20
   5  -3  -9  218.98   22.40
   5  -3  -9  197.38   20.20
  -5  -3   9  228.88   22.40
  -5  -3   9  237.28   21.80
   5  -3  -9  221.08   22.20
  -7   3  11   40.20   11.70
  -7   3  11   26.10   10.10
   7   3 -11   46.30   12.10
   7   3 -11   38.30   11.70
  -7   3  11   29.30   10.60
   7   3 -11   36.00   11.50
   7  -3 -11   32.10   10.00
   7  -3 -11   40.10   11.00
   7  -3 -11   45.50   11.70
  -7  -3  11   42.90   11.60
  -7  -3  11   41.10   13.60
  -7  -3  11   51.09   13.00
  -9   3  13  399.36   33.70
   9   3 -13  358.46   33.40
  -9   3  13  380.36   33.20
   9   3 -13  409.06   36.60
  -9   3  13  385.26   36.80
   9   3 -13  387.16   33.60
   9  -3 -13  363.86   34.20
  -9  -3  13  450.65   33.80
  -9  -3  13  399.36   38.00
  -9  -3  13  392.46   34.30
   9  -3 -13  364.46   35.80
   9  -3 -13  370.76   32.60
 -11   3  15   17.20   14.30
  11   3 -15   56.39   16.70
 -11   3  15   50.59   12.40
 -11   3  15   51.19   15.20
  11   3 -15   29.00   13.80
  11   3 -15   28.80   11.20
 -11  -3  15   12.90   16.60
 -11  -3  15   65.69   16.90
  11  -3 -15   71.39   15.60
  11  -3 -15   57.89   15.80
 -11  -3  15   31.00   14.30
  11  -3 -15   68.49   16.00
 -13   3  17   -0.30   10.30
 -13   3  17   15.80   16.90
  13   3 -17   14.10   13.20
  13   3 -17   11.30   13.80
  13   3 -17  -15.40   12.60
 -13   3  17   -0.20   12.90
 -13  -3  17   19.00   15.80
  13  -3 -17   11.60   14.00
  13  -3 -17    8.90   12.80
 -13  -3  17   -6.50   16.30
  13  -3 -17   14.20   11.20
  15   3 -19    7.90   13.10
 -15   3  19   42.50   17.00
 -15   3  19   14.70   14.20
  15   3 -19   13.10   15.70
 -15   3  19   27.70   20.80
  15   3 -19    4.50   13.80
  15  -3 -19   18.80   13.80
 -15  -3  19   75.99   24.30
  15  -3 -19   14.10   14.40
 -15  -3  19   14.70   15.50
 -15  -3  19   19.40   16.40
  17   3 -21   10.10   13.70
 -17   3  21   34.50   18.50
 -17   3  21   24.80   15.30
  17   3 -21   37.70   17.40
  17  -3 -21   28.10   17.00
  17  -3 -21   53.49   26.50
  17  -3 -21   17.90   18.90
 -17  -3  21   25.00   18.90
 -17  -3  21   17.90   27.00
 -17  -3  21   -0.30   14.30
 -22   4  18   -2.90   12.90
  22   4 -18   -6.40    9.90
 -22   4  18  -27.70   15.30
  22   4 -18  -13.70   13.10
  22  -4 -18   14.80   15.50
  22  -4 -18  -12.30   15.70
 -22  -4  18   -1.80   12.10
  22  -4 -18   -4.10   20.90
 -22  -4  18   15.80    7.40
  20   4 -16   16.10   14.10
 -20   4  16   17.70   16.20
 -20   4  16   17.80   15.10
 -20   4  16   45.70   22.50
  20   4 -16    8.20   12.30
 -20  -4  16   27.10   13.40
  20  -4 -16    2.00   14.50
 -20  -4  16   -4.50   11.70
  20  -4 -16   -3.20   14.30
  20  -4 -16   -4.00   18.40
 -18   4  14   12.40   17.00
 -18   4  14   -1.50   14.30
 -18   4  14   -1.80   14.70
  18   4 -14    1.30   11.50
  18   4 -14   10.30    9.90
 -18  -4  14    1.20   12.10
  18  -4 -14   20.40   14.80
  18  -4 -14   31.70   15.90
 -18  -4  14   -0.40   10.90
  18  -4 -14   31.60   17.30
 -16   4  12   89.09   25.30
  16   4 -12   37.70   13.70
  16   4 -12   49.99   12.20
 -16   4  12   77.99   22.50
 -16   4  12   70.19   17.80
 -16  -4  12   47.90   13.90
  16  -4 -12   67.99   18.00
  16  -4 -12   75.79   19.70
  16  -4 -12   61.69   20.10
 -16  -4  12   46.50   12.80
 -14   4  10    8.60   11.60
  14   4 -10    2.90    8.20
 -14   4  10    7.40   10.70
  14  -4 -10   -2.60   10.10
 -14  -4  10   -2.40    2.30
  14  -4 -10   -3.70   11.30
  14  -4 -10    9.50   11.70
 -14  -4  10   16.70    9.80
 -12   4   8  156.78   22.90
 -12   4   8  110.89   17.60
  12   4  -8  135.09   15.90
 -12   4   8  154.08   20.50
  12   4  -8  139.29   17.40
  12  -4  -8  132.69   23.00
 -12  -4   8  129.19   21.60
  12  -4  -8  142.99   20.40
  12  -4  -8  102.59   17.20
 -12  -4   8  152.18   16.00
  10   4  -6  122.09   14.80
 -10   4   6  147.79   20.70
 -10   4   6  108.89   17.30
  10   4  -6   90.09   12.60
 -10   4   6   95.49   16.40
 -10  -4   6   90.69   13.10
  10  -4  -6   97.79   16.40
  10  -4  -6  120.19   17.80
 -10  -4   6  127.29   12.90
  10  -4  -6  159.88   21.20
  -8   4   4   17.20   10.40
   8   4  -4    5.90    6.60
  -8   4   4    9.80    8.90
   8   4  -4   12.30    5.90
  -8   4   4    5.90   10.00
   8  -4  -4   17.70   11.10
   8  -4  -4   13.10   10.00
   8  -4  -4   13.80    9.20
  -8  -4   4   14.40    6.40
  -8  -4   4    6.90    6.00
  -6   4   2  141.89   18.90
   6   4  -2  142.19   14.50
  -6   4   2  157.78   21.50
  -6   4   2  163.78   21.50
   6  -4  -2  153.28   19.70
   6  -4  -2  188.58   21.20
   6  -4  -2  178.58   21.90
  -6  -4   2  163.28   13.60
  -6  -4   2  160.98   13.40
   4   4   0   66.59    8.10
  -4   4   0   49.70   13.30
  -4   4   0   55.79   12.50
  -4   4   0   87.79   16.10
   4   4   0   74.09    9.00
  -4  -4   0   64.69    8.60
   4  -4   0   66.89   13.40
   4  -4   0   60.69   13.70
   4  -4   0   47.90   13.80
  -2   4  -2  160.18   21.50
   2   4   2  148.79   14.80
  -2   4  -2  174.08   21.00
   2   4   2  165.58   14.00
  -2   4  -2  135.49   17.90
   2  -4   2  166.78   19.80
   2  -4   2  152.48   21.70
   2  -4   2  189.18   20.20
  -2  -4  -2  160.48   13.80
   0   4  -4  138.29   16.50
   0   4   4  147.09   13.80
   0   4  -4  135.49   17.60
   0   4   4  124.89   14.00
   0  -4   4  129.29   18.60
   0  -4   4  151.98   18.30
   0  -4   4  170.98   21.00
   0  -4  -4  112.09   14.10
   0  -4  -4  120.59   13.20
   0  -4   4  161.48   18.40
   2   4  -6  393.46   31.60
  -2   4   6  402.86   30.80
   2   4  -6  427.76   33.90
  -2   4   6  453.05   31.20
  -2  -4   6  413.96   34.00
   2  -4  -6  380.56   31.00
   2  -4  -6  411.46   30.30
  -2  -4   6  428.96   32.80
  -2  -4   6  421.86   32.30
   4   4  -8  155.58   17.00
   4   4  -8  109.89   18.90
   4   4  -8  137.69   18.60
  -4   4   8  132.69   15.90
  -4   4   8  146.09   15.90
   4  -4  -8  130.99   17.60
  -4  -4   8  127.39   16.90
  -4  -4   8  144.39   17.50
  -4  -4   8  151.08   22.40
   4  -4  -8  131.49   15.10
  -6   4  10   23.70   10.10
   6   4 -10   39.90   21.70
  -6   4  10   34.50   10.40
   6   4 -10   13.50   10.30
   6   4 -10   22.60    9.80
   6  -4 -10   19.10    9.50
   6  -4 -10   23.20    8.70
  -6  -4  10   29.20   11.40
  -6  -4  10   23.60   10.90
  -6  -4  10   24.60   11.80
   6  -4 -10   19.50    9.10
  -8   4  12  128.49   16.90
   8   4 -12  104.19   17.50
   8   4 -12   89.59   17.20
  -8   4  12  111.89   17.40
  -8   4  12  103.79   19.00
   8   4 -12   66.49   13.60
   8  -4 -12  124.99   17.00
  -8  -4  12  104.69   17.40
   8  -4 -12  115.99   19.70
  -8  -4  12   82.19   19.30
  -8  -4  12   75.19   16.40
   8  -4 -12  112.19   19.40
  10   4 -14  305.07   32.90
 -10   4  14  299.27   29.40
  10   4 -14  334.17   31.40
  10   4 -14  262.27   28.80
 -10   4  14  310.57   34.90
  10  -4 -14  292.87   31.80
 -10  -4  14  279.27   31.00
  10  -4 -14  321.07   29.70
 -10  -4  14  299.07   34.90
  10  -4 -14  311.37   32.00
 -10  -4  14  246.48   27.80
 -12   4  16   51.49   14.30
  12   4 -16   35.70   15.60
  12   4 -16   44.10   17.40
  12   4 -16   17.20   10.90
 -12   4  16   61.19   16.10
  12  -4 -16   57.89   15.40
 -12  -4  16   30.60   14.80
  12  -4 -16   21.60   13.40
 -12  -4  16   57.49   17.60
  12  -4 -16   74.89   18.90
 -12  -4  16   51.79   19.00
 -14   4  18  105.39   21.70
 -14   4  18  132.59   27.60
  14   4 -18   59.49   21.80
  14   4 -18   97.19   20.80
  14   4 -18  103.29   21.10
 -14   4  18  151.38   24.80
 -14  -4  18  166.28   27.50
 -14  -4  18  145.39   25.10
  14  -4 -18  136.99   26.90
  14  -4 -18  157.28   23.00
 -14  -4  18   99.99   20.20
  14  -4 -18   67.79   22.90
  16   4 -20    8.50   20.80
  16   4 -20   29.00   15.50
  16   4 -20  -14.20   18.40
 -16   4  20    6.50   13.00
 -16   4  20    7.90   14.70
 -16  -4  20   22.40   17.80
  16  -4 -20   -0.20   17.10
 -16  -4  20   64.99   23.90
  16  -4 -20    9.30   14.10
 -16  -4  20   16.10   14.40
  21   5 -17    1.90   10.40
 -21   5  17    4.70   14.50
 -21   5  17    9.70   17.50
  21   5 -17    7.40   13.70
 -21   5  17   -1.40   25.40
  21  -5 -17   21.40   19.60
 -21  -5  17   14.00    7.20
  21  -5 -17    8.80   21.10
  21  -5 -17  -16.40   12.70
 -21  -5  17    4.30   12.30
 -19   5  15   54.59   20.50
  19   5 -15   16.30   11.30
 -19   5  15   31.70   16.80
  19   5 -15   28.00   14.40
 -19   5  15  133.99   34.80
  19  -5 -15   56.29   20.40
  19  -5 -15   43.10   17.70
 -19  -5  15   34.60   13.50
 -19  -5  15   16.30   13.20
  19  -5 -15   38.80   16.70
 -17   5  13   13.40   14.20
 -17   5  13   22.70   18.70
  17   5 -13   11.70   12.50
 -17   5  13   19.50   14.90
  17   5 -13   -0.40    9.10
  17  -5 -13   22.80   16.70
 -17  -5  13   37.40   10.80
 -17  -5  13   -2.80   10.60
  17  -5 -13   -5.50   14.90
 -15   5  11   43.70   18.20
 -15   5  11   17.40   14.00
  15   5 -11   16.10   10.10
 -15   5  11   22.90   15.60
  15   5 -11   22.70   12.20
 -15  -5  11   40.80   12.00
  15  -5 -11   21.80   15.50
  15  -5 -11   14.60   14.50
  15  -5 -11   49.90   15.50
  13   5  -9   21.00   11.00
 -13   5   9   17.10   13.90
 -13   5   9   19.10   13.00
  13   5  -9   13.20    8.70
 -13   5   9    7.30   11.30
 -13  -5   9   10.60   10.20
  13  -5  -9   25.50   12.90
  13  -5  -9   43.40   15.90
 -13  -5   9   12.60    9.90
  13  -5  -9   30.30   14.20
  11   5  -7  326.27   26.80
 -11   5   7  315.67   30.60
 -11   5   7  310.97   33.90
 -11   5   7  314.07   32.50
  11   5  -7  287.77   25.30
 -11  -5   7  319.17   26.30
 -11  -5   7  348.07   25.80
  11  -5  -7  377.66   37.00
  11  -5  -7  299.47   30.90
  11  -5  -7  275.47   31.10
  -9   5   5   41.90   12.80
  -9   5   5   59.29   15.80
   9   5  -5   44.50    8.40
   9   5  -5   45.10    9.40
  -9  -5   5   26.90    8.40
   9  -5  -5   45.50   14.20
   9  -5  -5   43.50   12.00
   9  -5  -5   74.39   15.50
  -9  -5   5   31.20    8.40
   7   5  -3   15.00    7.30
  -7   5   3    8.60    9.90
  -7   5   3   21.60   11.10
  -7   5   3    0.10    9.10
   7  -5  -3   16.10   10.50
   7  -5  -3   27.20   12.40
  -7  -5   3   21.80    6.60
  -7  -5   3   23.20    6.80
   7  -5  -3   14.70    9.70
  -5   5   1   19.20   10.00
  -5   5   1   19.80   10.70
   5   5  -1   10.60    5.20
  -5   5   1   35.10   12.00
   5   5  -1   11.60    6.60
   5  -5  -1    9.90    9.80
   5  -5  -1   19.00   10.50
  -5  -5   1   19.20    6.10
   5  -5  -1   12.00   10.70
  -3   5  -1  611.14   47.10
   3   5   1  638.84   41.10
   3   5   1  545.75   41.60
  -3   5  -1  619.94   46.80
  -3   5  -1  572.94   44.50
   3  -5   1  605.34   48.40
  -3  -5  -1  633.04   41.50
   3  -5   1  596.44   45.40
   3  -5   1  696.43   47.10
  -1   5  -3   51.39   13.10
  -1   5  -3   63.09   12.20
   1   5   3   43.90    8.60
   1   5   3   62.09    9.60
  -1  -5  -3   94.59   11.40
   1  -5   3   55.79   12.10
   1  -5   3   63.29   13.70
  -1  -5  -3   64.39    9.50
   1  -5   3   49.90   13.80
  -1   5   5  196.88   16.50
   1   5  -5  157.68   21.50
   1   5  -5  161.68   18.30
  -1   5   5  153.38   16.40
   1  -5  -5  158.88   17.10
   1  -5  -5  175.08   15.90
  -1  -5   5  138.69   18.90
  -1  -5   5  148.29   19.40
  -1  -5   5  158.58   22.00
  -1  -5   5  161.58   20.30
  -3   5   7   94.79   12.90
   3   5  -7   77.59   12.90
   3   5  -7   55.59   14.10
  -3   5   7   98.79   13.90
   3  -5  -7   77.89   12.40
   3  -5  -7   96.99   13.90
  -3  -5   7   70.99   14.50
  -3  -5   7   83.29   14.90
  -3  -5   7   57.79   12.80
   5   5  -9   98.99   17.50
   5   5  -9   84.59   14.20
  -5   5   9  101.39   15.90
  -5   5   9   90.09   14.50
   5  -5  -9  110.29   16.60
  -5  -5   9   87.29   16.90
  -5  -5   9  105.29   16.80
   5  -5  -9  113.29   15.10
   7   5 -11   88.69   17.50
   7   5 -11   93.39   16.70
  -7   5  11  104.99   15.20
   7   5 -11   67.99   15.60
  -7   5  11   90.39   16.70
  -7   5  11   81.99   17.60
  -7  -5  11   96.89   17.10
  -7  -5  11   83.99   16.40
  -7  -5  11  127.49   24.80
   7  -5 -11  108.89   15.60
   7  -5 -11  105.89   18.00
   9   5 -13  131.69   20.70
  -9   5  13  214.78   24.60
   9   5 -13  162.58   26.80
   9   5 -13  142.19   21.10
  -9   5  13  223.48   29.50
  -9   5  13  216.48   23.50
  -9  -5  13  164.48   23.20
   9  -5 -13  229.88   27.00
   9  -5 -13  186.48   30.30
   9  -5 -13  218.48   26.20
  -9  -5  13  139.29   21.30
  -9  -5  13  169.28   28.40
  11   5 -15    1.00   13.70
 -11   5  15    4.30   11.10
  11   5 -15   12.10   15.30
 -11   5  15   -2.50   13.90
  11   5 -15    9.70   10.90
 -11   5  15   14.40   12.70
  11  -5 -15   39.50   14.30
 -11  -5  15   10.40   13.30
 -11  -5  15   21.30   16.30
 -11  -5  15   12.70   13.60
  11  -5 -15   13.40   11.40
  11  -5 -15   14.10   14.40
 -13   5  17   53.89   16.40
  13   5 -17   35.60   18.00
 -13   5  17   61.99   16.90
  13   5 -17   26.10   11.90
  13   5 -17   30.40   15.80
 -13  -5  17   53.09   18.20
  13  -5 -17   43.90   19.70
 -13  -5  17   33.90   16.50
  13  -5 -17   45.10   17.20
  13  -5 -17   56.99   16.60
 -13  -5  17   15.80   19.80
  15   5 -19   20.70   14.80
  15   5 -19   10.00   15.60
 -15   5  19   -1.10   11.00
 -15   5  19    1.20   14.00
 -15  -5  19  -23.60   12.60
 -15  -5  19   16.40   16.60
  15  -5 -19   -3.10   12.30
 -15  -5  19   71.79   25.00
  15  -5 -19    3.30   15.80
  20   6 -16   27.50   12.60
  20   6 -16   13.70   14.80
 -20   6  16   25.90   18.80
 -20   6  16    9.10   13.90
  20  -6 -16   13.10   15.20
  20  -6 -16   50.29   22.70
 -20  -6  16    7.10    5.80
 -20  -6  16   35.90   14.00
  18   6 -14   37.60   13.10
 -18   6  14  102.89   28.80
 -18   6  14   81.39   21.70
  18   6 -14   53.19   15.60
 -18   6  14   75.09   17.70
 -18  -6  14   27.00   14.00
  18  -6 -14   90.49   22.90
  18  -6 -14   85.99   20.90
  18  -6 -14   87.39   23.50
 -16   6  12   72.49   21.50
 -16   6  12   80.99   20.30
 -16   6  12   79.09   27.60
  16   6 -12   49.00   14.30
  16  -6 -12   66.39   19.40
  16  -6 -12   72.59   21.00
  16  -6 -12   68.39   21.50
 -16  -6  12   48.60   13.90
 -16  -6  12   23.80   15.40
  14   6 -10   32.70   10.50
 -14   6  10   61.59   19.70
 -14   6  10   55.39   16.60
  14   6 -10   16.00   11.90
 -14   6  10   33.70   17.70
 -14  -6  10   35.50   12.10
  14  -6 -10   25.20   17.10
 -14  -6  10   54.39   13.10
  12   6  -8  148.19   19.90
 -12   6   8  180.78   30.80
 -12   6   8  180.58   25.30
  12   6  -8  195.98   21.90
 -12   6   8  216.38   27.90
 -12  -6   8  186.68   19.60
  12  -6  -8  196.98   26.10
  12  -6  -8  239.88   29.40
  12  -6  -8  253.57   29.00
 -12  -6   8  165.08   19.50
 -10   6   6  189.18   28.30
  10   6  -6  166.58   17.40
  10   6  -6  174.08   20.40
 -10   6   6  179.18   26.20
 -10   6   6  189.98   23.90
 -10  -6   6  175.78   18.20
  10  -6  -6  183.38   26.80
  10  -6  -6  211.78   26.90
 -10  -6   6  175.78   18.20
  10  -6  -6  199.68   25.90
   8   6  -4   33.50    7.90
  -8   6   4   26.90   13.50
  -8   6   4   28.20   12.70
   8   6  -4   21.50    9.30
  -8   6   4   51.49   16.30
   8  -6  -4   20.40   11.40
  -8  -6   4   16.50    8.20
   8  -6  -4   25.10   12.90
  -8  -6   4   50.59    9.90
   8  -6  -4   51.29   14.50
   6   6  -2  235.38   18.50
  -6   6   2  256.37   27.80
   6   6  -2  234.38   20.90
  -6   6   2  232.38   28.20
  -6   6   2  235.18   24.60
   6  -6  -2  223.68   27.10
   6  -6  -2  215.58   26.90
   6  -6  -2  258.97   25.70
  -6  -6   2  235.48   19.70
   4   6   0  386.96   26.80
  -4   6   0  423.26   34.90
  -4   6   0  404.96   34.60
   4   6   0  337.57   28.10
  -4   6   0  358.16   31.10
   4  -6   0  366.96   35.10
   4  -6   0  384.06   33.00
  -4  -6   0  346.57   27.40
   4  -6   0  354.96   32.80
   2   6   2   32.60    7.60
  -2   6  -2   17.60   12.90
   2   6   2   36.40    8.50
  -2   6  -2    6.00    9.60
  -2  -6  -2   29.80    8.00
   2  -6   2   11.40   10.70
   2  -6   2   23.50   12.20
   2  -6   2   15.10   11.10
  -2  -6  -2   51.99    8.50
   0   6   4   16.60    7.80
   0   6  -4   29.70   12.60
   0   6  -4   32.60   10.40
   0   6   4   17.90    8.20
   0  -6   4   34.10   12.60
   0  -6   4   36.70   11.60
   0  -6  -4   24.20    7.90
   0  -6  -4   36.00   10.00
   0  -6   4   23.40   11.00
   0  -6   4   32.60   12.60
  -2   6   6  120.09   16.10
   2   6  -6  113.09   16.00
  -2   6   6  109.99   15.10
   2   6  -6  113.39   18.70
  -2  -6   6  113.39   18.20
  -2  -6   6   88.89   15.40
   2  -6  -6  119.79   16.60
  -2  -6   6  103.39   19.00
   2  -6  -6  118.09   15.10
  -2  -6   6  116.89   18.80
  -4   6   8  157.98   18.90
  -4   6   8  137.39   19.70
   4   6  -8  151.38   19.00
   4   6  -8  172.18   23.00
  -4  -6   8  142.89   21.30
  -4  -6   8  180.48   23.80
   4  -6  -8  154.88   21.00
  -4  -6   8  191.18   22.70
   4  -6  -8  168.28   18.30
  -4  -6   8  165.68   24.80
  -6   6  10  153.98   20.70
  -6   6  10  173.58   20.70
   6   6 -10  153.38   25.30
   6   6 -10  143.49   22.90
  -6  -6  10  123.69   21.10
   6  -6 -10  196.78   29.30
  -6  -6  10  184.68   26.00
   6  -6 -10  158.88   22.30
  -8   6  12   35.40   12.70
  -8   6  12   49.80   14.40
   8   6 -12   28.70   15.70
   8   6 -12   25.30   10.90
  -8  -6  12   43.60   15.10
   8  -6 -12   60.09   17.80
  -8  -6  12   13.40   17.30
   8  -6 -12   31.30   11.80
  -8  -6  12   18.00   13.00
 -10   6  14   93.99   16.50
 -10   6  14   77.89   17.00
  10   6 -14   62.99   17.20
  10   6 -14   60.49   16.30
  10   6 -14   62.19   31.00
  10  -6 -14   75.29   17.90
  10  -6 -14   99.99   17.30
  10  -6 -14  132.39   21.60
 -10  -6  14   81.89   17.90
 -10  -6  14   36.80   16.00
 -10  -6  14   73.79   19.90
  12   6 -16   46.10   19.30
 -12   6  16   61.39   18.20
  12   6 -16   44.40   14.00
 -12   6  16   74.49   18.10
  12   6 -16   27.40   16.80
  12  -6 -16   98.39   18.10
 -12  -6  16   71.79   20.00
  12  -6 -16  113.79   21.90
 -12  -6  16   50.99   16.30
 -12  -6  16   39.80   21.20
  14   6 -18   56.59   17.30
 -14   6  18  142.59   26.10
  14   6 -18   80.19   20.90
 -14   6  18  116.29   22.00
 -14  -6  18   76.29   19.20
 -14  -6  18  137.29   23.20
  14  -6 -18  108.29   19.90
  14  -6 -18  127.29   27.10
 -19   7  15   27.90   17.50
  19   7 -15   39.10   14.60
 -19   7  15   52.59   25.20
 -19  -7  15    9.70   13.50
  19  -7 -15   83.49   21.50
  19  -7 -15   12.20   18.30
 -17   7  13  103.89   22.60
  17   7 -13   57.69   16.00
  17   7 -13   34.10   12.60
 -17   7  13   58.89   18.50
  17  -7 -13  114.19   23.30
 -17  -7  13   67.69   14.50
 -17  -7  13   40.40   14.40
  17  -7 -13   80.29   23.40
  15   7 -11   -0.60    8.00
  15   7 -11   20.00   13.30
 -15   7  11   30.80   21.30
 -15   7  11    6.90   14.30
 -15   7  11    3.40   14.20
 -15  -7  11   -6.00   10.50
  15  -7 -11  -18.50   13.10
  15  -7 -11    0.50   13.60
  15  -7 -11   -0.10   12.10
 -15  -7  11    0.90   10.20
  13   7  -9  135.99   18.60
  13   7  -9  224.48   24.40
 -13   7   9  211.48   27.00
 -13   7   9  216.78   29.40
 -13   7   9  194.58   33.20
  13  -7  -9  203.98   30.90
 -13  -7   9  181.68   20.80
  13  -7  -9  201.68   28.50
  13  -7  -9  168.98   36.50
 -13  -7   9  170.98   19.80
 -11   7   7    4.20   14.30
 -11   7   7   17.70   13.90
  11   7  -7    4.70   11.50
 -11   7   7    3.70   12.70
  11   7  -7   11.90    8.00
  11  -7  -7    8.30   13.00
 -11  -7   7    4.60    8.50
 -11  -7   7   19.00   10.10
  11  -7  -7   16.80   12.40
  11  -7  -7   -1.20   15.50
  -9   7   5  101.59   18.90
  -9   7   5   90.89   20.80
   9   7  -5   75.39   14.20
  -9   7   5   85.09   18.60
   9   7  -5   72.49   11.40
  -9  -7   5  103.99   13.40
   9  -7  -5   84.79   18.90
   9  -7  -5  108.59   20.50
   9  -7  -5   84.59   19.30
  -9  -7   5   98.19   13.50
  -7   7   3   58.39   15.60
  -7   7   3   50.79   16.10
   7   7  -3   49.90   11.80
  -7   7   3   61.29   19.50
   7   7  -3   60.49    9.40
   7  -7  -3   69.89   17.20
  -7  -7   3   57.89   11.20
   7  -7  -3   66.49   15.90
   7  -7  -3   69.69   16.60
   5   7  -1  298.67   24.30
   5   7  -1  286.87   26.70
  -5   7   1  332.07   33.90
  -5   7   1  344.67   31.00
  -5   7   1  347.47   33.60
   5  -7  -1  295.87   32.90
   5  -7  -1  343.57   31.80
  -5  -7   1  354.16   24.90
  -5  -7   1  329.57   25.80
   5  -7  -1  287.97   32.40
  -3   7  -1  219.98   23.20
  -3   7  -1  224.78   28.20
   3   7   1  208.18   19.00
   3   7   1  212.48   21.30
   3  -7   1  214.78   26.20
   3  -7   1  234.48   28.10
   3  -7   1  258.87   26.90
  -3  -7  -1  218.78   20.00
  -3  -7  -1  224.38   20.00
  -1   7  -3  304.37   31.00
   1   7   3  262.17   24.40
  -1   7  -3  246.18   26.00
   1   7   3  326.97   23.90
  -1  -7  -3  267.17   24.20
  -1  -7  -3  276.77   23.50
   1  -7   3  202.08   29.60
   1  -7   3  287.57   29.70
   1  -7   3  274.07   28.20
   1  -7   3  283.87   28.40
   1   7  -5   68.99   19.10
  -1   7   5   93.79   13.30
  -1   7   5   79.29   14.10
  -1  -7   5   67.79   15.40
  -1  -7   5   66.29   15.50
   1  -7  -5   86.89   14.90
  -1  -7   5   74.89   17.00
   1  -7  -5   57.79   12.20
  -1  -7   5   67.59   16.40
   3   7  -7  270.47   27.20
  -3   7   7  342.77   27.90
   3   7  -7  318.87   33.20
  -3   7   7  350.16   28.90
  -3  -7   7  332.57   30.60
  -3  -7   7  284.67   33.20
  -3  -7   7  318.77   38.80
   3  -7  -7  353.16   33.20
   3  -7  -7  303.77   27.30
  -3  -7   7  263.47   32.00
  -5   7   9   13.00    9.90
   5   7  -9  -10.00   13.40
   5   7  -9   10.90   10.40
  -5   7   9   25.70   11.10
  -5  -7   9   14.60   13.40
  -5  -7   9   12.30   11.90
   5  -7  -9    3.60   10.80
   5  -7  -9   33.40   10.80
  -5  -7   9   18.10   14.90
  -5  -7   9   17.50   13.60
   7   7 -11   31.30   17.40
  -7   7  11   54.29   13.20
  -7   7  11   58.39   14.20
   7   7 -11   25.80   11.00
  -7  -7  11   59.69   15.80
   7  -7 -11   64.79   17.30
  -7  -7  11   55.29   16.60
   7  -7 -11   56.59   13.30
  -7  -7  11   83.29   20.30
  -7  -7  11   25.00   14.50
   9   7 -13   32.20   12.90
  -9   7  13   16.80   12.80
   9   7 -13   35.50   16.60
  -9   7  13   15.90   10.80
  -9  -7  13   22.00   17.20
  -9  -7  13   18.80   15.20
   9  -7 -13   26.50   16.70
   9  -7 -13   28.40   11.50
  -9  -7  13    9.40   13.40
 -11   7  15   12.40   13.70
  11   7 -15   35.50   18.00
  11   7 -15   26.40   11.60
 -11   7  15   43.30   16.10
 -11  -7  15  112.39   38.00
  11  -7 -15   24.90   17.10
 -11  -7  15   10.70   15.10
 -11  -7  15   23.20   14.10
  11  -7 -15   43.30   13.90
 -13   7  17   75.79   19.80
  13   7 -17   12.50   11.90
  13   7 -17   28.50   18.10
 -13   7  17   46.00   16.60
 -13  -7  17   26.50   18.80
  13  -7 -17   69.69   21.80
  13  -7 -17   82.09   25.80
  16   8 -12   -0.70    9.00
 -16   8  12   11.30   13.30
 -16   8  12   14.80   17.10
  16   8 -12   -1.90   13.80
 -16  -8  12    6.90   12.10
  16  -8 -12   18.80   18.10
  16  -8 -12    8.30   15.00
 -14   8  10   80.09   20.00
  14   8 -10   58.49   17.50
 -14   8  10   62.79   18.40
  14   8 -10   54.49   12.00
  14  -8 -10   91.19   21.40
  14  -8 -10  121.19   26.10
 -14  -8  10  101.79   16.20
 -14  -8  10   67.29   15.40
  12   8  -8   39.80   14.10
  12   8  -8   34.40    9.90
 -12   8   8   64.69   18.10
  12  -8  -8   40.20   16.40
 -12  -8   8   56.49   13.10
 -12  -8   8   49.30   13.50
  12  -8  -8   48.80   20.80
  12  -8  -8   46.60   16.60
  10   8  -6   39.50    9.70
  10   8  -6   55.79   14.00
 -10   8   6   19.30   14.20
 -10   8   6   59.19   16.80
 -10   8   6  111.89   22.70
 -10  -8   6   69.39   12.40
  10  -8  -6   52.39   18.50
 -10  -8   6   52.99   12.40
  10  -8  -6   57.49   17.00
  -8   8   4   65.69   16.90
   8   8  -4   45.80   12.90
  -8   8   4   68.89   16.60
  -8   8   4   90.99   19.80
   8  -8  -4   91.09   18.50
   8  -8  -4  105.79   22.90
   8  -8  -4   60.29   15.20
  -8  -8   4   62.59   12.50
  -8  -8   4   74.59   12.20
  -6   8   2  165.98   26.40
   6   8  -2  144.59   19.60
  -6   8   2  149.88   24.00
  -6   8   2  169.88   23.10
   6   8  -2  148.39   15.60
   6  -8  -2  138.19   22.40
  -6  -8   2  122.59   16.70
  -6  -8   2  168.18   16.80
   6  -8  -2  152.08   22.80
   4   8   0   37.10   11.50
   4   8   0   38.70    9.10
  -4   8   0   38.00   15.60
  -4   8   0   22.00   14.20
  -4   8   0   35.80   12.90
   4  -8   0   49.99   16.10
  -4  -8   0   47.80   10.40
  -4  -8   0   45.70   10.00
   4  -8   0   23.10   14.30
  -2   8  -2   24.00   11.60
   2   8   2   26.70   10.30
  -2   8  -2   17.50   14.30
   2   8   2   13.20    8.20
   2  -8   2   18.00   13.60
  -2  -8  -2    3.20    8.40
  -2  -8  -2   20.80    9.80
   2  -8   2   12.40   13.00
   0   8   4  229.18   20.40
   0   8  -4  171.98   21.50
   0   8   4  213.18   22.10
   0   8  -4  141.89   23.60
   0  -8   4  204.68   26.00
   0  -8   4  179.68   30.00
   0  -8  -4  192.68   19.90
   0  -8   4  192.98   25.50
   0  -8  -4  228.58   23.20
   0  -8   4  217.28   26.80
  -2   8   6    0.20    9.00
  -2   8   6   -0.60    8.80
   2   8  -6    3.50   12.70
   2   8  -6    8.80   10.80
  -2  -8   6   -3.30   10.40
  -2  -8   6   14.30   11.80
   2  -8  -6    8.40   12.10
   2  -8  -6    4.50    8.40
  -2  -8   6  -11.10   11.40
  -2  -8   6   16.50   12.00
   4   8  -8   68.39   20.70
  -4   8   8  111.09   17.30
  -4   8   8  120.19   17.50
   4   8  -8   93.39   16.30
   4  -8  -8  146.29   21.60
  -4  -8   8  173.08   24.10
  -4  -8   8  133.49   21.90
  -4  -8   8   99.99   17.70
   4  -8  -8  110.19   16.70
  -4  -8   8   81.09   20.00
  -6   8  10  105.59   17.30
   6   8 -10   48.40   13.80
   6   8 -10   54.09   17.70
  -6   8  10   99.89   16.60
   6  -8 -10   99.49   19.60
  -6  -8  10   68.19   17.90
  -6  -8  10  100.59   20.40
   6  -8 -10  116.19   16.90
  -8   8  12   25.50   13.70
   8   8 -12   42.00   18.40
  -8   8  12   17.50   12.60
   8   8 -12    9.80   10.20
  -8  -8  12   65.59   18.40
   8  -8 -12   22.80   15.10
   8  -8 -12   40.10   12.60
  -8  -8  12   27.50   15.50
  -8  -8  12    1.60   12.20
 -10   8  14   -3.20   13.00
  10   8 -14    8.30   17.30
  10   8 -14   11.40   11.20
 -10   8  14   -2.60    9.60
  10  -8 -14   30.70   16.90
 -10  -8  14   -1.80   14.60
  10  -8 -14   26.30   12.50
  12   8 -16   20.60   18.30
 -12   8  16   72.59   29.40
  12   8 -16   19.90   11.60
 -12   8  16   24.70   14.70
  12  -8 -16   47.10   14.90
 -12  -8  16   17.70   16.20
 -12  -8  16   -0.60    6.10
  13   9  -9   32.10   14.70
 -13   9   9   34.40   33.00
  13   9  -9    5.20    8.30
 -13   9   9    0.40   13.80
  13  -9  -9    1.60   12.80
 -13  -9   9    6.10   12.60
  11   9  -7   56.09   14.20
 -11   9   7   77.99   19.40
 -11   9   7   67.79   18.10
  11   9  -7   55.69   11.80
 -11  -9   7   71.89   14.50
  11  -9  -7   65.59   23.40
  11  -9  -7  117.59   21.60
 -11  -9   7   42.30   13.90
  -9   9   5   72.09   17.40
   9   9  -5   56.39   11.00
  -9   9   5   45.20   17.80
   9   9  -5   57.99   14.10
   9  -9  -5   55.19   16.60
   9  -9  -5   45.00   19.60
  -9  -9   5   61.89   13.00
  -9  -9   5   56.19   12.70
  -7   9   3   33.00   15.20
   7   9  -3    9.30    7.80
   7   9  -3   33.40   12.30
  -7   9   3   -4.30   12.00
  -7  -9   3    5.80    9.30
   7  -9  -3   40.90   15.30
   7  -9  -3    1.60   15.70
  -5   9   1   -2.10   10.70
   5   9  -1   14.30    7.90
  -5   9   1    9.10   14.90
   5   9  -1    0.30    9.50
   5  -9  -1   -3.50   14.10
  -5  -9   1   -1.40    7.70
   5  -9  -1   -6.60   10.00
  -5  -9   1    3.90    8.30
   3   9   1   64.49   11.50
  -3   9  -1   91.09   16.20
  -3   9  -1   54.89   19.20
   3   9   1   76.59   14.50
   3  -9   1   72.99   17.50
   3  -9   1   97.89   20.70
  -3  -9  -1   82.69   13.80
  -3  -9  -1   97.59   13.50
  -1   9  -3   35.20   16.10
  -1   9  -3   -1.50    9.70
   1   9   3   -1.90    8.80
   1   9   3    3.40    8.60
  -1  -9  -3   16.50   10.40
  -1  -9  -3   -6.00    7.40
   1  -9   3   15.20   12.90
   1  -9   3    8.10   12.80
   1  -9   3    6.70   10.80
   1   9  -5   13.70   10.90
   1   9  -5   35.40   15.60
  -1   9   5    7.60   10.00
  -1   9   5   10.10   10.00
   1  -9  -5   19.90    9.90
  -1  -9   5   17.60   13.60
  -1  -9   5   14.30   13.50
   1  -9  -5   23.30   12.60
  -3   9   7  177.38   20.10
   3   9  -7  117.19   18.30
  -3   9   7  137.39   19.70
   3   9  -7   92.29   20.60
   3  -9  -7  137.09   18.50
   3  -9  -7  184.38   24.10
  -3  -9   7  110.39   21.50
  -3  -9   7  122.99   20.10
   5   9  -9    6.30   15.60
   5   9  -9   11.10   10.00
  -5   9   9   26.10   12.30
  -5   9   9   18.70   11.80
   5  -9  -9   35.10   17.10
  -5  -9   9   23.10   15.50
  -5  -9   9    3.80   16.30
  -5  -9   9   28.60   13.70
   5  -9  -9   21.20   11.00
  -7   9  11   22.50   13.80
  -7   9  11   38.00   15.00
   7   9 -11   45.10   19.40
   7  -9 -11   30.30   12.70
   7  -9 -11   74.39   17.50
  -7  -9  11   23.60   16.60
   9   9 -13   44.80   20.80
  -9   9  13   35.80   15.50
   9   9 -13   33.30   12.60
  -9   9  13   45.80   15.70
   9  -9 -13   54.79   14.20
  -9  -9  13   34.20   17.40
  10  10  -6    4.00    7.50
  10  10  -6    4.20   12.50
 -10  10   6   25.40   13.80
 -10  10   6   -9.70   12.50
  10 -10  -6    1.00   12.10
  10 -10  -6  -12.60   17.80
 -10 -10   6   -0.20    8.90
 -10 -10   6    4.00   10.40
  -8  10   4   -1.30   11.70
   8  10  -4   -5.90   10.90
  -8  10   4   -2.50   16.00
   8 -10  -4   15.30   15.30
  -8 -10   4  -14.60    7.60
  -8 -10   4   10.70    9.00
   8 -10  -4   18.70   22.50
  -6  10   2   22.60   13.40
   6  10  -2    6.10   10.30
   6 -10  -2    3.50   12.00
  -6 -10   2    3.40    9.20
   6 -10  -2   14.10   15.40
   4  10   0    3.80    8.00
   4  10   0    9.00   10.70
  -4  10   0    4.10   14.90
  -4  10   0    6.10   12.70
   4 -10   0    0.50   15.20
   4 -10   0   15.30   12.10
  -4 -10   0   11.50    9.70
   2  10   2   41.00   12.10
   2  10   2   25.20   10.20
  -2  10  -2   48.20   20.40
  -2  10  -2   22.00   16.10
  -2 -10  -2   42.80   11.90
   2 -10   2    3.10   14.20
   2 -10   2   31.50   15.60
   0  10  -4   34.20   17.40
   0  10   4   28.10   11.50
   0 -10   4   25.00   14.60
   0 -10  -4    8.00    9.40
   0 -10   4    6.80   12.90
  -2  10   6   76.39   16.60
   2  10  -6   37.60   17.70
   2  10  -6   48.60   13.70
  -2  10   6   80.99   14.50
   2 -10  -6   55.89   13.70
  -2 -10   6   29.90   15.90
  -2 -10   6   55.09   19.80
   4  10  -8    5.70   16.10
  -4  10   8  -19.90    9.60
   4  10  -8    0.00   10.30
  -4  10   8    5.30   11.10
  -4 -10   8   40.70   15.60
  -4 -10   8    0.20   13.30
   4 -10  -8   -4.60    9.60
   4 -10  -8    2.00    5.90
   6  10 -10    5.10   13.90
  -6  10  10    7.50   21.10
  -6  10  10   35.30   14.10
   6  10 -10   23.70   18.80
   6 -10 -10    8.50    8.40
  -6 -10  10   27.30   16.50
   6 -10 -10    6.80   10.00
 -24   0  19   -4.10   12.40
  24   0 -19    4.70   12.50
  24   0 -19    5.90   13.30
 -24   0  19   19.40   13.70
 -22   0  17   -7.60   11.40
 -22   0  17    9.30   15.40
  22   0 -17   25.80   18.00
  22   0 -17    3.50   13.40
 -22   0  17  -32.70   17.90
  22   0 -17    7.80   10.70
  20   0 -15    1.90    9.50
  20   0 -15   15.80   13.60
 -20   0  15    3.90   10.30
 -20   0  15   -2.60   13.50
  20   0 -15   19.70   13.60
  18   0 -13   13.20   13.00
  18   0 -13   -1.70    8.10
 -18   0  13    8.80   12.70
  18   0 -13   -1.70   10.50
 -18   0  13    1.20   13.60
 -18   0  13    3.70    9.20
 -16   0  11   -5.60    8.00
  16   0 -11    4.00    8.90
 -16   0  11    3.70   11.00
  16   0 -11    7.70    8.70
  16   0 -11    5.40   10.80
 -16   0  11    9.70   12.40
 -14   0   9    4.90    7.80
  14   0  -9    4.50    7.10
 -14   0   9    1.20    8.40
  14   0  -9   -3.70    7.00
 -14   0   9   -9.60    7.20
  14   0  -9    1.90    7.30
  12   0  -7    5.00    7.50
  12   0  -7  -11.20    7.00
 -12   0   7   10.30    7.00
  12   0  -7   -3.40    6.90
 -12   0   7   -1.60    8.10
 -12   0   7   -1.90    7.10
  10   0  -5   -8.90    7.10
  10   0  -5    1.80    7.30
 -10   0   5   -2.10    7.50
 -10   0   5    2.70    7.70
 -10   0   5   -1.80    2.00
  10   0  -5   -2.20    7.00
   8   0  -3    1.20    5.60
  -8   0   3   12.90    4.80
  -8   0   3   -9.00    4.90
   8   0  -3    1.00    5.90
   6   0  -1    5.70    5.00
  -6   0   1    3.40    4.60
   6   0  -1    3.40    4.60
  -4   0  -1   -0.70    4.50
   4   0   1    2.90    4.40
   4   0   1    0.50    4.80
   2   0   3   -3.00    4.40
  -2   0  -3    0.60    4.80
   2   0   3    1.60    4.40
  -2   0  -3    1.00    0.70
   0   0  -5   18.50    5.70
   0   0   5   -1.30    3.50
   0   0  -5    1.50    4.20
   0   0   5   10.60    5.00
   0   0  -5    7.60    4.40
   0   0   5    5.20    6.70
  -2   0   7   -7.80    5.10
  -2   0   7    0.10    6.30
   2   0  -7    1.00    6.40
  -2   0   7   -4.30    6.30
   2   0  -7   -3.30    5.40
  -4   0   9    2.70    7.60
   4   0  -9    1.50    7.70
   4   0  -9   -1.80    7.30
  -4   0   9   -5.00    8.10
   4   0  -9    5.70    7.50
  -4   0   9   -3.40    7.30
   6   0 -11   20.10    9.60
  -6   0  11    3.20    8.70
  -6   0  11   -5.60    8.50
   6   0 -11   -0.10    7.40
  -6   0  11   -7.30    7.60
   6   0 -11    3.70    7.90
   8   0 -13   -6.70    8.10
   8   0 -13    8.70    8.20
  -8   0  13   -6.80    7.40
  -8   0  13   11.00   10.30
  -8   0  13    7.80    9.70
   8   0 -13   -9.20    7.20
  10   0 -15   -4.00    9.00
  10   0 -15    1.30    8.70
 -10   0  15    7.60    9.50
  10   0 -15    0.70    9.80
 -10   0  15  -10.90   10.10
  12   0 -17  -23.50    9.00
 -12   0  17    2.00   12.70
  12   0 -17   17.70   12.80
 -12   0  17   18.30   14.50
  12   0 -17    8.60   11.90
 -12   0  17   -4.20   10.70
 -14   0  19   -3.70   16.10
 -14   0  19    8.50   11.30
  14   0 -19    5.90   12.20
 -14   0  19   -3.30   14.80
  14   0 -19   -2.80   11.60
  14   0 -19    3.10   13.00
  16   0 -21  -24.60   14.50
  16   0 -21    0.20   13.10
 -16   0  21  -41.00   19.20
  16   0 -21   -1.80   15.00
 -16   0  21  -17.10   14.00
 -16   0  21   -1.20   15.30
 -18   0  23    7.20   15.30
  18   0 -23   28.80   17.60
 -18   0  23    8.90   19.10
  18   0 -23   11.60   14.90
 -18   0  23   -6.20   29.40
 -23   1  18   94.79   26.60
 -23   1  18   71.09   18.70
  23   1 -18   70.69   18.80
 -23   1  18   65.99   22.60
 -23  -1  18   88.69   20.70
  23  -1 -18   89.49   28.20
 -23  -1  18  108.89   22.40
  23  -1 -18   49.20   16.90
  23  -1 -18  108.89   23.20
 -21   1  16   47.50   18.60
  21   1 -16   32.80   14.50
  21   1 -16   37.70   12.20
 -21   1  16   88.09   22.50
 -21   1  16   52.59   16.60
  21   1 -16   50.59   22.00
 -21  -1  16   50.19   17.80
 -21  -1  16   37.10   15.40
 -21  -1  16   42.10   20.80
  21  -1 -16   35.90   14.30
  21  -1 -16   30.90   16.30
  21  -1 -16   -1.60   15.90
 -19   1  14   23.80   18.80
 -19   1  14   12.20   11.00
  19   1 -14    9.00   13.10
  19   1 -14   13.20   10.40
  19   1 -14   15.60   10.60
 -19   1  14   43.50   17.70
 -19  -1  14   23.10   13.10
  19  -1 -14   13.50   11.10
 -19  -1  14   20.10   16.10
  19  -1 -14   41.10   17.70
 -19  -1  14   10.00   13.50
  19  -1 -14   19.80   15.20
 -17   1  12  167.08   27.30
 -17   1  12  133.99   21.70
  17   1 -12  160.08   23.30
 -17   1  12  142.59   22.00
  17   1 -12  151.08   23.50
  17   1 -12   87.59   15.50
  17  -1 -12  105.29   18.60
  17  -1 -12  120.99   21.40
 -17  -1  12  136.69   24.30
 -17  -1  12  140.79   20.50
  17  -1 -12  134.09   24.20
 -17  -1  12  119.79   19.90
 -15   1  10   29.80   11.90
  15   1 -10    9.40    7.60
 -15   1  10   15.20   11.60
  15   1 -10   24.90   11.60
 -15   1  10   31.00   14.20
  15   1 -10   20.30   11.50
  15  -1 -10   17.60   10.40
 -15  -1  10    9.40    9.00
  15  -1 -10   23.80   11.00
  15  -1 -10   27.40   12.10
 -15  -1  10   32.80   10.70
 -15  -1  10   11.30   10.40
  13   1  -8  258.37   22.80
  13   1  -8  268.97   25.60
 -13   1   8  261.57   37.90
 -13   1   8  290.67   25.30
  13   1  -8  260.87   23.60
  13  -1  -8  260.37   25.30
  13  -1  -8  244.38   24.20
 -13  -1   8  246.88   23.60
  13  -1  -8  279.87   27.60
 -13  -1   8  268.27   23.10
 -11   1   6   43.70   11.40
  11   1  -6   56.39   10.60
  11   1  -6   55.19    9.80
 -11   1   6   56.59   13.40
 -11   1   6   52.69   11.80
  11  -1  -6   51.39   11.30
 -11  -1   6   60.49   10.00
  11  -1  -6   73.49   14.50
  11  -1  -6   69.39   12.70
 -11  -1   6   57.99    9.80
   9   1  -4  188.38   17.10
  -9   1   4  194.48   21.30
  -9   1   4  261.27   21.30
  -9   1   4  178.68   19.20
   9   1  -4  208.98   18.10
   9  -1  -4  251.17   21.60
   9  -1  -4  181.58   19.70
   9  -1  -4  211.88   22.00
  -9  -1   4  207.48   18.00
  -7   1   2 1512.05   95.19
   7   1  -2 1431.16   93.29
  -7   1   2 1419.06   94.89
  -7   1   2 1443.26   96.09
   7   1  -2 1389.86   94.19
  -7  -1   2 1472.25   93.29
   7  -1  -2 1475.15   95.09
   7  -1  -2 1451.75   95.19
  -7  -1   2 1426.76   93.09
   7  -1  -2 1537.65   96.79
   5   1   0  302.57   19.80
  -5   1   0  259.27   21.70
   5   1   0  292.27   20.00
  -5   1   0  299.17   22.80
   5  -1   0  286.77   22.40
   5  -1   0  309.17   23.70
   5  -1   0  274.57   24.10
  -5  -1   0  299.37   19.70
  -5  -1   0  288.97   19.70
  -3   1  -2  594.24   40.50
   3   1   2  566.34   37.60
  -3   1  -2  594.74   40.30
  -3   1  -2  523.05   39.30
   3  -1   2  551.64   39.80
   3  -1   2  612.74   41.40
  -3  -1  -2  675.03   37.70
   3  -1   2  538.35   39.70
  -3  -1  -2  589.64   37.80
  -1   1  -4  383.96   29.80
   1   1   4  477.45   27.80
  -1   1  -4  385.96   29.40
  -1   1  -4  379.16   28.70
   1  -1   4  428.26   30.00
   1  -1   4  408.46   30.70
  -1  -1  -4  393.26   27.50
   1  -1   4  430.36   29.40
  -1  -1  -4  410.16   27.60
  -1   1   6 1248.68   78.79
   1   1  -6 1311.67   79.89
   1   1  -6 1239.88   80.79
   1   1  -6 1169.18   79.49
  -1   1   6 1270.17   79.29
   1  -1  -6 1209.28   78.89
  -1  -1   6 1185.98   80.99
  -1  -1   6 1210.98   79.49
   1  -1  -6 1112.29   78.79
   3   1  -8  560.34   40.10
  -3   1   8  581.14   39.60
  -3   1   8  552.04   39.70
   3   1  -8  551.94   40.00
   3   1  -8  525.35   41.10
   3  -1  -8  573.54   39.90
  -3  -1   8  547.15   40.40
   3  -1  -8  533.25   40.70
  -3  -1   8  557.44   42.20
  -3  -1   8  539.85   39.60
   3  -1  -8  619.74   40.00
   5   1 -10    4.20    8.80
  -5   1  10    2.10    7.60
   5   1 -10   10.40    8.90
   5   1 -10    7.90    8.90
  -5   1  10    9.10    8.10
  -5   1  10    7.40    8.10
  -5  -1  10    9.60    9.70
   5  -1 -10    7.90    7.70
  -5  -1  10    4.20    8.80
  -5  -1  10   11.50    9.20
   5  -1 -10    9.50    8.20
   5  -1 -10   -1.90    7.80
   7   1 -12   27.50   10.60
  -7   1  12   38.20   11.10
  -7   1  12   19.00    9.80
   7   1 -12   17.80   10.00
  -7   1  12   34.40   11.30
  -7  -1  12   27.80   11.30
   7  -1 -12   42.50   10.90
   7  -1 -12   24.70    9.70
  -7  -1  12   25.10   10.50
   7  -1 -12   17.80    8.60
  -7  -1  12   29.50   11.20
  -9   1  14  419.06   33.10
   9   1 -14  379.76   36.20
  -9   1  14  369.96   36.10
  -9   1  14  393.86   33.70
   9   1 -14  361.86   32.20
   9  -1 -14  376.86   33.40
  -9  -1  14  369.16   33.90
   9  -1 -14  398.66   32.40
  -9  -1  14  376.36   37.10
  11   1 -16   54.89   18.20
 -11   1  16   49.40   16.30
  11   1 -16   22.30   12.40
  11   1 -16   66.49   14.70
 -11   1  16   60.59   15.60
 -11   1  16   57.19   15.70
  11  -1 -16   55.49   15.20
  11  -1 -16   55.09   14.80
 -11  -1  16   54.39   18.40
 -11  -1  16   71.69   17.40
  11  -1 -16   54.79   15.70
 -11  -1  16   44.70   15.50
 -13   1  18   32.30   19.00
 -13   1  18   67.69   23.80
 -13   1  18   64.39   18.80
  13   1 -18   87.39   21.10
  13   1 -18   70.19   17.00
  13   1 -18   58.79   16.30
  13  -1 -18   73.59   18.50
  13  -1 -18   58.69   16.40
 -13  -1  18   70.69   21.90
  13  -1 -18   53.09   16.40
 -13  -1  18   85.09   19.70
 -15   1  20   26.00   14.70
  15   1 -20   37.60   16.80
  15   1 -20   68.89   21.30
 -15   1  20   28.10   22.10
 -15   1  20    7.60   14.80
 -15  -1  20   60.49   31.50
  15  -1 -20   33.70   15.10
  15  -1 -20   43.10   16.30
 -15  -1  20   47.60   20.30
 -15  -1  20   75.29   25.10
  15  -1 -20   56.59   19.00
  17   1 -22   38.20   18.90
  17   1 -22   29.40   14.80
 -17   1  22   24.80   18.10
 -17   1  22   36.00   15.00
 -17   1  22   -0.80   25.60
  17  -1 -22   19.30   15.80
 -17  -1  22  -11.00   26.30
  17  -1 -22   14.20   15.60
  17  -1 -22   29.10   20.40
 -17  -1  22   79.79   22.40
 -17  -1  22   59.79   18.30
 -24   2  19    7.40   13.20
  24   2 -19    1.30    6.60
  24   2 -19  -15.50   13.70
 -24   2  19   21.50   18.90
 -24  -2  19    6.40    8.70
  24  -2 -19   -8.60   17.60
  24  -2 -19    9.60   17.30
 -24  -2  19    0.30   13.60
  22   2 -17   -0.30   10.60
 -22   2  17   -7.30   19.50
  22   2 -17    2.30    6.50
  22   2 -17   -6.00   17.10
 -22   2  17    0.70   11.80
 -22   2  17   34.10   17.30
 -22  -2  17    6.70   14.70
  22  -2 -17    1.80   12.50
 -22  -2  17   -0.20   10.90
 -22  -2  17   14.40   18.90
  22  -2 -17    5.70   21.10
  22  -2 -17   -6.70   12.30
  20   2 -15   10.40    8.50
 -20   2  15   24.00   16.20
 -20   2  15   46.50   15.80
  20   2 -15   30.30   13.60
 -20   2  15   47.30   19.40
 -20  -2  15   40.40   16.30
  20  -2 -15   15.80   12.90
 -20  -2  15   23.30   11.50
  20  -2 -15   61.49   18.10
 -20  -2  15   49.00   19.30
  20  -2 -15   29.30   17.90
  18   2 -13    6.90   11.40
  18   2 -13   31.60   13.40
 -18   2  13   -4.00   12.40
 -18   2  13    0.20   13.50
 -18   2  13    6.70   11.10
  18   2 -13    6.30    7.40
  18  -2 -13   -3.40   11.00
 -18  -2  13   41.60   14.00
 -18  -2  13   15.40   10.70
 -18  -2  13    0.50   11.80
  18  -2 -13   14.50   12.90
  18  -2 -13   -6.70   11.10
  16   2 -11   74.69   15.40
  16   2 -11   29.00    9.50
 -16   2  11   55.59   15.70
 -16   2  11   57.69   17.70
 -16   2  11   82.79   18.00
  16  -2 -11   60.49   14.80
  16  -2 -11   34.10   15.10
  16  -2 -11   57.89   15.90
 -16  -2  11   54.89   11.90
 -16  -2  11   41.90   13.40
 -14   2   9   83.79   18.50
 -14   2   9   76.49   16.20
  14   2  -9   96.39   15.30
  14   2  -9   65.29   12.30
 -14   2   9  114.89   18.10
  14  -2  -9   98.89   17.00
  14  -2  -9  136.29   20.50
 -14  -2   9   84.69   14.40
 -14  -2   9  110.19   14.90
  14  -2  -9   84.89   15.70
  12   2  -7  114.09   13.20
  12   2  -7  123.39   14.80
 -12   2   7  132.69   17.40
 -12   2   7  130.79   19.90
 -12   2   7   99.29   14.70
  12  -2  -7  120.69   19.00
  12  -2  -7  104.19   16.20
  12  -2  -7  152.38   19.30
 -12  -2   7  102.19   14.10
  10   2  -5  772.92   53.49
  10   2  -5  769.72   52.99
 -10   2   5  683.23   63.99
 -10   2   5  805.22   56.59
 -10   2   5  758.02   57.79
  10  -2  -5  785.92   56.59
 -10  -2   5  846.02   53.09
  10  -2  -5  800.62   56.49
  10  -2  -5  908.51   71.49
   8   2  -3  943.41   59.79
   8   2  -3  856.91   59.89
  -8   2   3  961.90   63.79
  -8   2   3  880.81   62.89
   8  -2  -3  880.11   63.39
   8  -2  -3  989.10   65.69
   8  -2  -3  909.91   63.29
  -8  -2   3  932.91   59.69
  -8  -2   3  898.31   59.89
  -6   2   1  267.47   23.90
  -6   2   1  271.17   25.70
  -6   2   1  292.97   25.20
   6   2  -1  338.07   20.00
  -6  -2   1  297.97   20.00
   6  -2  -1  299.77   24.80
   6  -2  -1  299.27   26.20
   6  -2  -1  278.67   24.60
  -4   2  -1   12.70    9.10
  -4   2  -1   16.40    7.50
  -4   2  -1   10.60    7.20
   4  -2   1    6.10    6.70
   4  -2   1    3.80    6.70
   4  -2   1    7.40    7.30
   2   2   3  779.22   44.60
  -2   2  -3  676.53   47.90
  -2   2  -3  609.34   46.50
   2  -2   3  693.53   47.40
   2  -2   3  648.64   47.00
   2  -2   3  700.33   49.00
   0   2  -5  448.06   34.20
   0   2   5  446.06   30.80
   0   2  -5  454.55   33.50
   0   2   5  473.35   31.10
   0   2  -5  444.26   32.60
   0  -2  -5  415.06   30.80
   0  -2   5  452.85   33.00
   0  -2  -5  497.45   31.00
   0  -2   5  446.26   34.00
   0  -2   5  432.16   32.90
   2   2  -7  640.74   44.90
  -2   2   7  576.24   41.40
  -2   2   7  599.64   41.90
   2   2  -7  601.54   42.70
   2   2  -7  653.33   43.40
   2  -2  -7  537.75   41.70
  -2  -2   7  558.44   42.80
   2  -2  -7  614.24   41.60
  -2  -2   7  638.54   43.00
  -2  -2   7  612.74   44.90
   4   2  -9    5.60    8.60
   4   2  -9   -6.30    8.70
  -4   2   9    0.00    6.80
  -4   2   9    0.20    7.90
   4   2  -9    6.00    8.30
  -4   2   9    0.30    6.30
  -4  -2   9    5.70    9.00
  -4  -2   9    6.10    9.10
   4  -2  -9   16.30    7.60
  -4  -2   9    3.20    8.20
   4  -2  -9    2.90    7.90
   6   2 -11  628.74   48.60
  -6   2  11  727.43   46.70
   6   2 -11  634.84   46.60
  -6   2  11  690.43   47.50
  -6  -2  11  657.83   49.99
   6  -2 -11  622.14   46.00
   6  -2 -11  667.13   48.40
   6  -2 -11  647.44   47.00
  -6  -2  11  602.54   46.10
  -6  -2  11  546.75   46.80
  -8   2  13   89.49   17.40
  -8   2  13  113.89   17.00
  -8   2  13  113.59   17.30
   8   2 -13  116.39   19.80
   8   2 -13  125.89   16.50
   8   2 -13   76.09   13.60
  -8  -2  13  111.79   16.40
   8  -2 -13  106.99   18.10
  -8  -2  13  114.59   18.50
  -8  -2  13   67.69   17.30
   8  -2 -13  125.99   18.30
   8  -2 -13  134.69   16.60
  10   2 -15  381.96   36.60
 -10   2  15  354.86   32.20
  10   2 -15  337.67   32.10
 -10   2  15  370.06   37.10
 -10   2  15  316.57   32.30
 -10  -2  15  305.97   30.60
 -10  -2  15  337.97   33.70
 -10  -2  15  421.46   38.70
  10  -2 -15  301.57   34.30
  10  -2 -15  315.97   30.90
  10  -2 -15  331.17   33.10
 -12   2  17   92.49   22.00
  12   2 -17   45.70   15.20
  12   2 -17   67.19   16.80
  12   2 -17   70.79   20.20
 -12   2  17   41.80   25.40
 -12   2  17   63.49   16.90
 -12  -2  17   37.40   15.70
  12  -2 -17   69.59   16.10
  12  -2 -17   85.19   19.70
 -12  -2  17   68.29   21.40
 -12  -2  17   70.29   19.10
  12  -2 -17   70.09   16.10
  14   2 -19   35.90   14.20
  14   2 -19   96.69   19.60
 -14   2  19  126.39   28.40
 -14   2  19   81.79   18.00
 -14   2  19   81.49   17.10
 -14  -2  19   80.09   20.80
  14  -2 -19   56.49   17.50
 -14  -2  19   54.39   18.90
  14  -2 -19   60.39   19.40
  14  -2 -19   52.79   17.50
 -14  -2  19   86.29   26.30
 -16   2  21   79.79   19.10
  16   2 -21   40.90   17.70
  16   2 -21   54.29   18.10
  16   2 -21   68.39   23.30
 -16   2  21   96.59   29.00
 -16   2  21  104.69   23.20
  16  -2 -21   87.59   21.70
  16  -2 -21   73.29   18.90
 -16  -2  21   61.99   25.50
 -16  -2  21  106.79   20.50
 -16  -2  21  128.49   34.40
  16  -2 -21  119.09   26.80
  18   2 -23    9.10   16.70
 -18   2  23   -9.20   17.20
  18   2 -23   -4.00   14.90
 -18   2  23  -11.40   13.70
  18  -2 -23    6.00   16.80
  18  -2 -23   12.50   15.00
 -18  -2  23  -13.20   17.90
 -18  -2  23   39.30   17.30
 -23   3  18   -3.70   16.80
 -23   3  18   33.50   29.80
  23   3 -18    1.20   10.70
  23   3 -18    1.60    6.10
 -23   3  18  -27.50   19.50
  23  -3 -18   -2.60   16.30
 -23  -3  18    5.40    7.10
  23  -3 -18   16.90   14.90
 -21   3  16   12.80   12.80
 -21   3  16   27.90   17.10
  21   3 -16   26.40   13.40
  21   3 -16    9.80    6.80
 -21   3  16   32.00   22.70
 -21  -3  16    3.20   14.00
  21  -3 -16    2.30   14.00
  21  -3 -16   23.60   16.10
  21  -3 -16  -20.90   18.70
 -21  -3  16   14.40   12.40
 -19   3  14   -4.90   13.90
  19   3 -14    2.00   13.00
 -19   3  14   25.00   21.30
  19   3 -14   10.90   12.30
  19   3 -14    2.50    6.20
 -19   3  14   10.40   13.20
  19  -3 -14   17.50   15.50
  19  -3 -14   25.60   14.90
 -19  -3  14   11.70   10.70
  19  -3 -14   15.10   13.40
 -19  -3  14    6.10   12.10
  17   3 -12  109.49   19.60
 -17   3  12  114.69   22.10
 -17   3  12  196.28   31.60
  17   3 -12  121.29   16.10
 -17   3  12  175.78   25.60
 -17  -3  12  137.89   20.20
  17  -3 -12  118.89   22.00
  17  -3 -12  135.59   25.70
  17  -3 -12  170.28   25.20
 -17  -3  12  142.39   20.00
  15   3 -10   13.10    6.60
 -15   3  10   17.90   10.70
 -15   3  10   30.80   15.40
 -15   3  10   41.90   14.20
  15   3 -10   28.30   10.50
  15  -3 -10   16.00   12.10
  15  -3 -10   43.30   13.80
 -15  -3  10    7.80    9.20
 -15  -3  10   36.50   10.30
  15  -3 -10   21.90   13.60
  13   3  -8  222.38   21.50
 -13   3   8  281.97   29.60
 -13   3   8  282.17   28.10
  13   3  -8  271.77   23.50
 -13   3   8  288.07   27.20
 -13  -3   8  285.57   23.20
  13  -3  -8  274.57   29.50
  13  -3  -8  263.07   27.60
  13  -3  -8  280.37   27.80
  11   3  -6  778.12   49.99
 -11   3   6  780.02   54.59
 -11   3   6  696.23   55.79
  11   3  -6  742.73   50.39
 -11   3   6  678.03   53.39
  11  -3  -6  767.72   56.99
 -11  -3   6  696.53   50.19
  11  -3  -6  753.32   54.49
  -9   3   4   14.80    9.60
   9   3  -4   25.40    6.80
  -9   3   4   29.80   10.60
  -9   3   4   36.70   11.80
   9  -3  -4   36.20   12.60
   9  -3  -4   13.80    9.80
   9  -3  -4   24.80   11.50
  -9  -3   4   35.80    6.80
  -9  -3   4   29.40    6.80
  -7   3   2  643.54   54.49
  -7   3   2  714.63   56.99
   7   3  -2  807.22   50.79
  -7   3   2  781.32   56.39
   7   3  -2  787.42   50.59
   7  -3  -2  719.53   55.49
  -7  -3   2  893.01   50.59
   7  -3  -2  754.52   57.99
  -7  -3   2  842.52   50.89
   7  -3  -2  789.22   58.19
  -5   3   0  420.36   35.30
  -5   3   0  473.95   36.90
  -5   3   0  485.85   37.80
   5  -3   0  468.35   36.40
   5  -3   0  474.95   38.70
   5  -3   0  448.06   36.50
  -3   3  -2  139.79   18.50
   3   3   2  132.19    9.90
  -3   3  -2  131.09   16.10
  -3   3  -2  112.79   15.50
  -3  -3  -2  108.19    9.50
   3  -3   2  128.29   19.50
   3  -3   2  141.89   17.60
   3  -3   2  151.68   18.20
  -1   3  -4 1135.09   80.69
  -1   3  -4 1247.48   82.09
   1   3   4 1160.48   78.39
   1   3   4 1276.47   78.79
  -1  -3  -4 1256.17   78.39
   1  -3   4 1196.08   82.49
   1  -3   4 1240.08   81.19
   1  -3   4 1218.68   82.09
   1  -3   4 1243.38   83.99
  -1   3   6  156.58   14.90
   1   3  -6  168.58   20.40
   1   3  -6  156.88   17.20
  -1   3   6  135.89   15.00
  -1  -3   6  135.39   18.30
  -1  -3   6  153.78   18.70
   1  -3  -6  179.28   15.10
  -1  -3   6  178.88   19.60
   1  -3  -6  143.49   16.20
   3   3  -8   63.19   12.30
  -3   3   8   74.59   11.20
  -3   3   8   69.89   10.70
   3   3  -8   75.09   13.60
   3   3  -8   60.99   12.10
  -3  -3   8   65.89   13.50
   3  -3  -8   87.49   12.50
  -3  -3   8   83.99   13.70
   3  -3  -8   90.09   11.90
  -3  -3   8   48.90   11.10
   5   3 -10  362.36   30.40
  -5   3  10  361.36   27.60
  -5   3  10  316.87   28.80
  -5   3  10  321.77   29.40
   5   3 -10  330.87   28.70
   5   3 -10  348.37   28.20
   5  -3 -10  306.97   26.20
  -5  -3  10  322.87   27.60
  -5  -3  10  320.17   28.30
   5  -3 -10  314.27   29.10
   5  -3 -10  294.27   27.30
  -5  -3  10  315.37   31.00
  -7   3  12  676.23   55.29
  -7   3  12  734.43   52.19
  -7   3  12  733.23   53.09
   7   3 -12  687.03   52.49
   7   3 -12  702.73   52.99
   7   3 -12  750.42   55.29
   7  -3 -12  744.13   55.29
  -7  -3  12  666.33   51.99
  -7  -3  12  692.23   53.59
   7  -3 -12  723.33   53.29
   7  -3 -12  826.32   53.09
  -7  -3  12  773.82   56.89
  -9   3  14  135.19   17.50
  -9   3  14  119.09   21.50
   9   3 -14  101.19   19.40
   9   3 -14   81.49   16.60
  -9   3  14  121.69   18.60
   9   3 -14  123.89   18.60
  -9  -3  14  125.79   22.60
  -9  -3  14  106.09   18.10
  -9  -3  14  108.59   18.80
   9  -3 -14  132.69   18.20
   9  -3 -14  100.19   19.40
   9  -3 -14  171.88   23.80
 -11   3  16   23.40   11.70
 -11   3  16   40.30   14.40
  11   3 -16   25.80   13.70
 -11   3  16   51.49   17.80
  11   3 -16   36.40   13.50
  11   3 -16    5.70   14.10
  11  -3 -16   45.30   16.10
 -11  -3  16   32.00   18.20
  11  -3 -16   47.30   15.30
  11  -3 -16   43.00   13.70
 -11  -3  16   38.20   16.10
 -11  -3  16   38.30   15.10
 -13   3  18  197.88   42.10
  13   3 -18  172.68   28.20
  13   3 -18  242.58   34.00
  13   3 -18  304.37   30.70
 -13   3  18  242.58   28.70
 -13   3  18  250.17   29.10
  13  -3 -18  252.57   32.20
 -13  -3  18  241.18   31.20
  13  -3 -18  310.57   30.10
 -13  -3  18  204.18   35.60
 -13  -3  18  211.98   27.50
 -15   3  20  144.59   25.40
  15   3 -20  171.78   27.10
 -15   3  20  196.08   42.20
 -15   3  20  116.59   23.70
  15   3 -20  144.09   22.40
  15  -3 -20  170.18   26.00
  15  -3 -20  185.68   29.60
 -15  -3  20   79.39   30.40
 -15  -3  20  111.59   22.10
  15  -3 -20  105.89   21.50
 -15  -3  20  163.08   26.90
 -17   3  22    5.50   12.30
  17   3 -22   -1.70   12.50
 -17   3  22   -1.40   16.00
  17   3 -22   21.70   15.90
 -17  -3  22   -9.90   14.90
  17  -3 -22  -26.40   11.60
  17  -3 -22    3.80   14.90
 -17  -3  22  -20.80   15.80
  22   4 -17    8.10   13.10
 -22   4  17    5.40   14.90
  22   4 -17   -6.30    9.40
 -22   4  17   20.50   26.30
 -22   4  17   -6.30   15.00
  22  -4 -17    7.40   15.80
 -22  -4  17   -5.60    6.30
  22  -4 -17   -3.70   17.60
  22  -4 -17    5.20   22.90
 -22  -4  17    8.40   15.80
 -20   4  15   23.60   15.80
  20   4 -15   17.90   12.30
 -20   4  15    5.30   15.20
 -20   4  15   -1.10   21.60
 -20  -4  15   16.00   12.00
 -20  -4  15   35.60   14.50
  20  -4 -15    8.70   16.40
  20  -4 -15   -3.70   12.50
  20  -4 -15   19.50   21.50
 -18   4  13    7.80   13.00
 -18   4  13    1.40   13.50
 -18   4  13   11.80   16.10
  18   4 -13    2.00    9.80
  18  -4 -13    0.50   14.60
 -18  -4  13   20.10   12.90
  18  -4 -13   -5.30   11.60
 -18  -4  13   14.40   10.80
  18  -4 -13   23.10   15.00
 -16   4  11   37.10   15.40
  16   4 -11   39.90   12.20
 -16   4  11   28.80   17.20
 -16   4  11   78.49   20.20
  16  -4 -11   62.39   18.00
 -16  -4  11   42.40   12.20
  16  -4 -11   39.80   17.10
  14   4  -9   64.09   12.40
 -14   4   9   75.49   16.50
  14   4  -9   78.09   13.00
 -14   4   9   61.79   18.70
 -14   4   9   81.59   16.60
 -14  -4   9   70.49   12.20
 -14  -4   9   59.69   12.90
  14  -4  -9   71.89   17.30
  14  -4  -9   69.09   18.60
  14  -4  -9   51.19   14.00
 -12   4   7   14.30   11.70
  12   4  -7   23.70    9.00
 -12   4   7    7.60   11.00
  12   4  -7   30.80    8.60
 -12   4   7   11.80   11.30
 -12  -4   7   26.50    8.70
  12  -4  -7   22.20   11.00
  12  -4  -7   -5.00    9.70
  12  -4  -7   21.60   12.90
 -12  -4   7   18.40    8.30
 -10   4   5  241.98   24.70
  10   4  -5  239.48   20.30
  10   4  -5  229.88   19.50
 -10   4   5  254.47   26.80
 -10   4   5  230.58   26.70
  10  -4  -5  279.57   26.10
 -10  -4   5  218.08   19.60
 -10  -4   5  271.37   19.80
  10  -4  -5  243.88   25.70
  10  -4  -5  264.67   27.30
  -8   4   3  442.86   37.60
  -8   4   3  399.46   34.70
  -8   4   3  448.16   36.60
   8   4  -3  426.56   30.00
   8   4  -3  392.56   29.70
   8  -4  -3  453.85   36.30
   8  -4  -3  450.75   38.50
  -8  -4   3  438.96   30.00
  -8  -4   3  457.05   29.60
   8  -4  -3  432.56   35.70
  -6   4   1  155.38   21.30
  -6   4   1  151.68   19.70
  -6   4   1  157.48   21.50
   6  -4  -1  123.19   18.20
  -6  -4   1  147.29   12.20
  -6  -4   1  161.58   12.00
   6  -4  -1  148.29   19.50
   6  -4  -1  135.49   21.30
  -4   4  -1  366.86   32.60
  -4   4  -1  324.67   29.90
   4   4   1  405.46   24.80
  -4   4  -1  343.57   32.00
  -4  -4  -1  368.66   25.00
   4  -4   1  344.97   31.30
   4  -4   1  375.86   31.50
   4  -4   1  383.16   34.40
  -2   4  -3  216.28   24.20
  -2   4  -3  200.58   20.50
   2   4   3  195.88   16.30
   2   4   3  224.58   16.40
   2  -4   3  174.08   21.60
   2  -4   3  200.78   22.40
  -2  -4  -3  208.18   15.90
   2  -4   3  205.68   24.80
   0   4  -5   57.39   12.00
   0   4   5   66.89    9.50
   0   4  -5   52.69   14.30
   0   4   5   67.39    9.50
   0  -4  -5   64.19    9.10
   0  -4  -5   77.59   10.40
   0  -4   5   37.60   12.10
   0  -4   5   63.39   13.10
   0  -4   5   40.80   11.20
   0  -4   5   52.39   14.10
  -2   4   7   53.39    9.50
  -2   4   7   49.00    8.90
   2   4  -7   37.80   12.00
   2   4  -7   26.80    9.90
  -2  -4   7   31.30   10.70
  -2  -4   7   33.50   11.10
   2  -4  -7   31.80    9.00
  -2  -4   7   29.50   10.40
   2  -4  -7   34.60    8.00
  -4   4   9   89.59   13.60
   4   4  -9   89.29   14.70
   4   4  -9   91.09   15.70
  -4   4   9  101.79   14.30
   4   4  -9   96.79   14.80
   4  -4  -9  111.79   15.40
  -4  -4   9  108.19   18.70
  -4  -4   9  128.59   17.50
  -4  -4   9  114.19   16.80
   4  -4  -9  124.59   13.90
  -6   4  11  146.49   20.90
  -6   4  11  173.88   19.30
   6   4 -11  128.99   19.10
   6   4 -11  169.88   20.00
   6   4 -11  166.18   22.70
  -6   4  11  186.18   19.40
  -6  -4  11  150.28   20.10
  -6  -4  11  133.79   19.20
   6  -4 -11  143.79   17.30
   6  -4 -11  168.48   20.80
   6  -4 -11  136.49   19.30
  -6  -4  11  203.78   25.60
  -8   4  13   17.10   11.30
   8   4 -13   36.30   12.60
   8   4 -13   37.70   13.60
  -8   4  13   36.30   10.90
   8   4 -13   22.90   13.20
  -8   4  13   14.30   12.50
  -8  -4  13   23.60   14.10
   8  -4 -13   17.20   11.10
   8  -4 -13   20.00   10.70
  -8  -4  13   20.60   13.60
   8  -4 -13   31.00   13.70
  -8  -4  13    3.70   12.10
 -10   4  15   16.10   12.40
  10   4 -15   47.30   14.70
 -10   4  15   31.50   13.70
 -10   4  15   44.50   16.50
  10   4 -15   30.80   15.00
  10   4 -15   36.80   15.30
  10  -4 -15   26.50   14.40
 -10  -4  15   12.80   15.70
  10  -4 -15   19.90   14.90
  10  -4 -15   31.00   12.30
 -10  -4  15   21.60   14.50
 -10  -4  15   29.40   15.00
 -12   4  17  179.88   32.50
 -12   4  17  186.48   24.30
  12   4 -17  167.58   27.40
  12   4 -17  218.58   25.60
  12   4 -17  213.48   27.60
 -12   4  17  136.19   22.80
 -12  -4  17  119.49   27.90
  12  -4 -17  194.58   28.80
 -12  -4  17  169.38   26.70
 -12  -4  17  173.98   24.00
  12  -4 -17  140.59   25.10
  12  -4 -17  226.18   25.70
 -14   4  19   68.39   19.10
 -14   4  19   83.79   18.50
  14   4 -19   57.49   17.90
  14   4 -19   44.00   18.50
  14   4 -19   47.30   15.20
 -14  -4  19   58.79   17.80
  14  -4 -19   70.69   22.70
 -14  -4  19   25.40   23.10
 -14  -4  19   91.79   22.10
  14  -4 -19  123.29   21.40
  16   4 -21    0.70   15.90
 -16   4  21   -2.00   15.60
  16   4 -21   -0.70   11.10
 -16   4  21    6.80   12.70
 -16  -4  21  -12.90   13.50
  16  -4 -21   33.40   16.30
  16  -4 -21   16.20   18.60
 -16  -4  21    4.80   17.50
  21   5 -16   -4.20   11.10
  21   5 -16   27.10   14.80
 -21   5  16   18.80   16.80
 -21   5  16   -6.90   16.70
 -21   5  16   26.20   28.10
  21  -5 -16    9.10   16.10
  21  -5 -16   34.20   23.10
 -21  -5  16   16.30   15.60
  21  -5 -16   63.19   23.70
  19   5 -14   24.40   14.30
  19   5 -14   30.40   12.00
 -19   5  14    2.90   20.10
 -19   5  14    6.80   16.60
 -19   5  14   80.79   21.10
  19  -5 -14   41.00   18.60
 -19  -5  14   30.60   11.40
  19  -5 -14   23.70   16.30
  19  -5 -14   57.19   19.30
 -19  -5  14   12.90   12.10
  17   5 -12   24.50   12.80
 -17   5  12   19.30   13.20
 -17   5  12   24.20   25.10
 -17   5  12   36.70   19.40
  17   5 -12   11.20   10.20
  17  -5 -12   14.60   14.40
 -17  -5  12   20.50   11.30
  17  -5 -12    3.70   12.70
  17  -5 -12   19.40   14.90
  15   5 -10   62.79   12.60
 -15   5  10  116.29   20.30
  15   5 -10   90.79   14.90
 -15   5  10   92.39   18.30
 -15   5  10  117.39   24.90
 -15  -5  10   82.29   14.30
  15  -5 -10   76.19   17.10
  15  -5 -10  103.09   20.30
  15  -5 -10   98.89   22.30
 -15  -5  10   69.29   13.40
 -13   5   8   27.50   14.40
 -13   5   8   28.40   13.20
  13   5  -8   27.00   10.70
 -13   5   8    9.00   13.60
  13   5  -8   17.50    8.60
  13  -5  -8   41.30   16.30
  13  -5  -8   33.30   15.10
 -13  -5   8   37.10   10.20
 -13  -5   8   20.80    9.90
  13  -5  -8   18.00   13.30
 -11   5   6    3.40   11.50
  11   5  -6   13.70    8.70
  11   5  -6   14.20    7.10
 -11   5   6   17.50   13.50
 -11   5   6   42.30   14.80
  11  -5  -6   31.20   13.50
  11  -5  -6   19.10   11.30
 -11  -5   6   19.20    8.50
 -11  -5   6   16.20    8.10
  11  -5  -6   39.00   13.70
   9   5  -4  114.49   12.40
  -9   5   4  116.09   18.40
  -9   5   4  126.79   18.40
   9   5  -4  110.89   14.10
  -9   5   4  148.69   22.60
  -9  -5   4  124.99   12.90
  -9  -5   4  127.89   12.70
   9  -5  -4  137.89   21.50
   9  -5  -4  102.79   17.00
   9  -5  -4  152.58   20.70
  -7   5   2   15.30   10.90
  -7   5   2   25.00   12.80
   7   5  -2   29.40    7.00
  -7   5   2   30.10   11.50
  -7  -5   2   29.30    6.40
   7  -5  -2   28.10   11.00
   7  -5  -2   25.10   11.90
  -7  -5   2   26.00    6.10
   7  -5  -2    5.90   10.80
  -5   5   0   64.49   13.80
  -5   5   0   83.69   15.90
   5   5   0   45.30    8.00
  -5   5   0   63.69   14.50
   5   5   0   58.59    7.40
   5  -5   0   52.89   13.10
   5  -5   0   53.29   14.10
  -5  -5   0   52.59    7.50
   5  -5   0   77.39   15.30
   3   5   2  268.37   18.50
  -3   5  -2  223.18   22.90
  -3   5  -2  239.78   26.10
   3   5   2  231.58   19.10
  -3   5  -2  261.57   26.20
   3  -5   2  233.38   24.30
   3  -5   2  254.57   27.20
   3  -5   2  235.98   24.60
  -3  -5  -2  232.28   18.50
   1   5   4    7.30    5.70
  -1   5  -4   -6.80    9.30
   1   5   4    0.70    5.70
  -1   5  -4    0.00    8.10
   1  -5   4    1.20    9.60
  -1  -5  -4    2.80    4.50
   1  -5   4   -1.30    8.80
   1  -5   4   -4.20    9.40
   1  -5   4   -4.20    8.40
  -1  -5  -4   -3.60    4.90
   1   5  -6   25.80   10.50
  -1   5   6   28.90    8.10
   1   5  -6   33.40   13.40
  -1   5   6   40.20    8.50
  -1  -5   6   31.20   10.70
   1  -5  -6   24.90    7.70
  -1  -5   6   25.40   11.70
   1  -5  -6   34.70    9.20
  -1  -5   6   30.20   12.80
  -1  -5   6   26.10   12.80
  -3   5   8   85.89   12.80
   3   5  -8   83.69   16.60
  -3   5   8  117.39   14.10
   3   5  -8   94.99   14.80
  -3  -5   8   95.69   15.30
   3  -5  -8   97.19   13.10
  -3  -5   8   92.89   16.30
   3  -5  -8   97.19   14.50
  -3  -5   8   67.99   16.10
  -3  -5   8  115.69   18.30
   5   5 -10  168.78   21.80
  -5   5  10  236.58   22.50
   5   5 -10  186.68   26.00
  -5   5  10  252.27   22.90
  -5  -5  10  229.18   27.90
  -5  -5  10  190.68   23.80
   5  -5 -10  215.48   24.30
   5  -5 -10  257.07   21.80
  -7   5  12   13.30   11.40
   7   5 -12   18.80   12.80
   7   5 -12   11.00   12.30
  -7   5  12    6.70    9.10
   7   5 -12   10.50    9.90
  -7  -5  12  -18.50   12.40
  -7  -5  12    9.10   11.80
  -7  -5  12   14.30   13.00
   7  -5 -12    8.20   10.00
   7  -5 -12   16.00   12.40
  -9   5  14  243.98   32.50
   9   5 -14  187.48   26.00
  -9   5  14  301.67   28.60
   9   5 -14  246.38   30.90
   9   5 -14  233.78   29.40
  -9   5  14  318.87   27.70
   9  -5 -14  242.18   29.90
  -9  -5  14  245.18   33.30
   9  -5 -14  252.87   26.00
  -9  -5  14  194.58   28.40
 -11   5  16  458.05   38.20
 -11   5  16  444.56   51.49
  11   5 -16  412.76   39.40
  11   5 -16  428.36   42.80
  11   5 -16  365.76   37.50
 -11   5  16  428.96   39.50
  11  -5 -16  467.85   41.60
  11  -5 -16  452.35   37.10
 -11  -5  16  400.36   38.90
 -11  -5  16  423.46   37.50
  11  -5 -16  364.16   40.90
 -11  -5  16  423.66   45.40
  13   5 -18   13.90   16.30
 -13   5  18    6.90   11.30
 -13   5  18   12.40   13.70
  13   5 -18    0.20   12.90
  13   5 -18    0.70   14.70
  13  -5 -18    1.40   20.50
 -13  -5  18    6.10   14.20
 -13  -5  18   10.60   15.40
  13  -5 -18   16.00   12.70
 -13  -5  18   16.30   21.30
 -15   5  20   32.40   15.50
  15   5 -20   43.10   14.70
  15   5 -20   36.80   17.00
 -15  -5  20   23.90   16.10
  15  -5 -20   69.29   22.10
 -15  -5  20   81.79   22.50
  15  -5 -20   66.49   17.70
  20   6 -15   20.10   14.50
 -20   6  15   28.60   19.10
 -20   6  15   24.60   30.00
 -20   6  15   33.10   20.20
  20   6 -15   19.20   12.20
  20  -6 -15   20.00   20.90
  20  -6 -15   35.00   18.60
  20  -6 -15   55.79   22.90
 -20  -6  15   25.70   13.40
 -18   6  13   18.50   13.30
 -18   6  13   34.40   22.00
 -18   6  13   17.10   16.30
  18   6 -13   23.20   14.00
  18   6 -13   17.60   10.80
  18  -6 -13   34.50   16.40
 -18  -6  13   16.80   12.10
  18  -6 -13   39.10   28.90
  18  -6 -13   -1.10   14.50
 -16   6  11   24.80   16.00
 -16   6  11   45.40   19.60
 -16   6  11   52.79   19.00
  16   6 -11   35.70   20.10
  16   6 -11   45.20   11.30
  16  -6 -11   16.40   14.30
  16  -6 -11   64.59   18.30
  16  -6 -11   34.10   16.70
 -16  -6  11   34.80   12.40
 -16  -6  11   37.30   12.40
 -14   6   9   30.80   16.90
 -14   6   9   59.69   21.00
  14   6  -9   15.80   10.90
 -14   6   9   -0.70   11.80
  14   6  -9    9.50    8.80
  14  -6  -9   29.00   14.00
  14  -6  -9   21.10   15.00
 -14  -6   9   19.10   10.60
  14  -6  -9    4.40   14.10
 -14  -6   9   26.10   11.00
 -12   6   7   36.70   16.00
  12   6  -7   11.80    7.50
 -12   6   7   22.50   15.60
  12   6  -7   11.00   10.00
 -12   6   7   -3.10   11.90
  12  -6  -7   11.40   12.70
 -12  -6   7    6.50    8.50
 -12  -6   7   13.80    9.70
  12  -6  -7   20.70   13.20
  12  -6  -7   17.30   14.10
 -10   6   5   68.39   16.60
  10   6  -5   46.30    9.00
  10   6  -5   63.89   11.80
 -10   6   5   77.59   17.60
 -10   6   5   39.30   16.60
  10  -6  -5   56.29   15.50
  10  -6  -5   69.29   16.00
 -10  -6   5   51.59   10.40
 -10  -6   5   50.19   10.10
  10  -6  -5   64.99   16.60
  -8   6   3   22.30   14.30
  -8   6   3   15.90   12.40
  -8   6   3   14.60   12.00
   8   6  -3    8.40    6.20
   8   6  -3   11.40    8.00
  -8  -6   3   14.40    7.20
  -8  -6   3   12.30    7.00
   8  -6  -3    9.10   13.90
   8  -6  -3   11.10   12.10
   8  -6  -3    5.70    9.70
  -6   6   1  307.37   32.40
   6   6  -1  305.57   22.10
   6   6  -1  270.97   23.50
  -6   6   1  282.77   28.40
  -6   6   1  308.07   31.40
   6  -6  -1  293.77   30.80
   6  -6  -1  325.57   30.40
   6  -6  -1  327.57   32.90
  -6  -6   1  311.37   23.00
  -4   6  -1   17.00   11.30
   4   6   1   34.20    6.60
  -4   6  -1   26.40   11.10
  -4   6  -1   41.20   14.70
   4   6   1   27.60    7.60
   4  -6   1   23.70   12.80
   4  -6   1   18.10   11.70
   4  -6   1   26.10   12.30
  -4  -6  -1   18.60    6.60
  -2   6  -3  140.79   19.40
   2   6   3  153.18   14.40
   2   6   3  148.29   15.50
  -2   6  -3  140.69   20.10
   2  -6   3  107.79   20.90
   2  -6   3  175.88   22.40
   2  -6   3  171.58   20.80
  -2  -6  -3  140.69   14.30
   0   6  -5  216.48   22.90
   0   6  -5  221.08   27.70
   0   6   5  247.98   20.70
   0   6   5  214.08   20.80
   0  -6   5  271.67   27.20
   0  -6  -5  215.38   21.60
   0  -6   5  260.67   25.40
   0  -6  -5  219.78   19.80
   0  -6   5  251.57   28.80
   0  -6   5  260.07   30.70
   2   6  -7  419.96   36.40
  -2   6   7  497.45   35.90
   2   6  -7  462.35   40.70
  -2   6   7  444.56   35.60
  -2  -6   7  476.95   42.50
   2  -6  -7  426.86   36.00
   2  -6  -7  450.45   35.00
  -2  -6   7  466.25   38.20
  -2  -6   7  579.24   52.39
  -2  -6   7  524.15   40.70
  -4   6   9   21.90   13.20
   4   6  -9    7.30   10.20
   4   6  -9   20.20   14.80
  -4   6   9    0.30    8.50
  -4  -6   9   16.70   12.60
  -4  -6   9   21.40   15.60
  -4  -6   9    9.70   12.60
   4  -6  -9   16.60    9.40
  -4  -6   9    1.50   10.20
   4  -6  -9    6.20   17.30
   6   6 -11   35.30   15.80
  -6   6  11   93.39   15.40
  -6   6  11   82.79   15.40
  -6  -6  11   61.09   18.10
   6  -6 -11   53.49   12.60
   6  -6 -11   78.09   16.40
  -6  -6  11   53.09   16.60
  -6  -6  11   44.80   14.90
   8   6 -13   41.60   12.80
  -8   6  13   27.60   13.00
   8   6 -13   33.70   16.80
  -8   6  13   53.29   13.70
  -8  -6  13   47.70   15.90
   8  -6 -13   45.50   16.30
  -8  -6  13   45.60   18.10
  -8  -6  13   43.80   15.20
   8  -6 -13   57.39   14.00
  10   6 -15   12.50   11.40
 -10   6  15    6.10   12.10
  10   6 -15    0.40   14.40
 -10   6  15   46.70   14.30
  10   6 -15   10.40   15.70
  10  -6 -15   26.50   15.50
  10  -6 -15   23.70   12.70
 -10  -6  15   15.30   14.40
 -10  -6  15   14.50   13.70
 -10  -6  15   59.59   18.40
  12   6 -17   37.60   17.10
 -12   6  17   91.59   20.00
 -12   6  17   69.99   15.20
  12   6 -17   26.90   14.50
  12   6 -17   42.10   18.90
 -12  -6  17   59.19   17.60
 -12  -6  17   51.99   19.60
 -12  -6  17   25.50   21.90
  12  -6 -17   56.69   15.60
  12  -6 -17   54.79   21.40
  14   6 -19   24.40   16.90
 -14   6  19   43.90   17.00
 -14   6  19   53.09   15.20
  14   6 -19   26.20   12.40
 -14  -6  19    4.60   11.70
  14  -6 -19   62.99   22.80
  14  -6 -19   59.89   24.50
 -14  -6  19   14.20   15.90
 -19   7  14   17.00   17.70
  19   7 -14    0.10   10.30
 -19   7  14   13.20   15.50
  19   7 -14    4.20   13.20
  19  -7 -14    2.00   14.50
 -19  -7  14    4.40    5.50
  19  -7 -14   38.50   17.30
 -19  -7  14    7.60   12.70
 -17   7  12    9.00   16.30
  17   7 -12   13.10   10.20
 -17   7  12   -1.70   12.50
  17   7 -12   15.20   13.40
 -17  -7  12    6.60   11.10
 -17  -7  12    1.30   11.40
  17  -7 -12   -2.20   15.30
  17  -7 -12    7.80   15.40
  17  -7 -12   55.09   17.60
  15   7 -10   14.90   12.60
  15   7 -10   21.70    9.70
 -15   7  10   24.90   15.50
 -15   7  10   12.40   18.50
 -15   7  10   52.99   19.00
  15  -7 -10   48.50   19.80
 -15  -7  10   22.80   11.50
 -15  -7  10   21.50   11.30
  15  -7 -10    9.90   13.40
  15  -7 -10   34.30   17.60
 -13   7   8   32.40   16.80
 -13   7   8   47.00   17.40
  13   7  -8   14.50    8.30
  13   7  -8   28.20   12.70
 -13  -7   8   40.80   11.80
  13  -7  -8   35.60   16.50
  13  -7  -8   65.69   18.40
 -13  -7   8   40.90   11.00
 -11   7   6  142.19   26.90
  11   7  -6  112.89   16.20
 -11   7   6  146.89   25.40
  11   7  -6   86.69   14.80
 -11   7   6  157.08   23.20
  11  -7  -6   97.59   21.80
 -11  -7   6  113.59   15.50
 -11  -7   6  154.98   16.60
  11  -7  -6  136.49   25.10
  11  -7  -6  121.39   23.40
  -9   7   4   22.50   14.30
   9   7  -4   -6.00    5.60
  -9   7   4   10.20   15.10
   9   7  -4    2.20    8.60
  -9   7   4    6.50   12.70
   9  -7  -4   -2.00   11.80
   9  -7  -4   23.40   11.30
   9  -7  -4   14.10   15.50
  -9  -7   4   15.70   14.10
   7   7  -2  122.29   16.80
  -7   7   2  154.78   22.60
  -7   7   2  176.58   26.80
  -7   7   2  156.68   26.40
   7  -7  -2  171.78   24.60
  -7  -7   2  147.89   15.40
   7  -7  -2  106.79   23.50
   7  -7  -2  196.38   24.90
   5   7   0  129.59   15.40
  -5   7   0   91.49   20.50
  -5   7   0   99.79   20.10
  -5   7   0   99.89   17.80
   5   7   0  107.19   12.30
   5  -7   0  107.09   20.00
  -5  -7   0  113.39   13.50
   5  -7   0  141.79   23.40
   5  -7   0   84.69   18.30
   3   7   2   81.59   12.80
   3   7   2   89.89   11.90
  -3   7  -2   88.19   18.00
  -3   7  -2   81.19   15.80
   3  -7   2   98.39   17.40
   3  -7   2   82.29   18.00
  -3  -7  -2   77.99   11.60
   3  -7   2   59.79   16.60
  -1   7  -4  127.99   19.40
   1   7   4  131.09   17.20
  -1   7  -4  105.99   20.30
   1  -7   4  179.08   24.10
  -1  -7  -4  124.49   15.40
   1  -7   4  175.28   23.70
  -1  -7  -4  133.19   17.70
   1  -7   4  152.88   25.20
   1  -7   4  169.18   23.20
   1   7  -6  208.98   23.60
   1   7  -6  140.69   23.50
  -1   7   6  187.08   20.00
  -1   7   6  191.48   19.40
  -1  -7   6  159.48   23.80
   1  -7  -6  176.08   21.60
   1  -7  -6  210.98   24.40
  -1  -7   6  195.78   24.40
  -1  -7   6  175.18   25.70
  -1  -7   6  149.69   26.10
   3   7  -8   -1.50    9.50
  -3   7   8    5.70    9.00
  -3   7   8    3.00    8.50
   3   7  -8   -5.10   13.90
  -3  -7   8    6.40   12.60
  -3  -7   8   -8.00   11.10
   3  -7  -8   11.50    8.70
  -3  -7   8   -6.00   13.90
   3  -7  -8    6.10   11.10
  -3  -7   8    4.90   12.50
  -5   7  10   83.29   14.40
   5   7 -10   49.20   18.40
  -5   7  10   58.19   12.80
   5   7 -10   24.80   11.60
  -5  -7  10   47.30   18.20
  -5  -7  10   10.90   12.70
   5  -7 -10   48.20   12.40
  -5  -7  10   48.20   16.20
   5  -7 -10   67.59   16.00
   7   7 -12   17.40   11.10
   7   7 -12    1.80   14.80
  -7   7  12    6.10    8.70
  -7   7  12    4.70    9.90
  -7  -7  12   -7.30   13.00
   7  -7 -12    5.10    9.20
  -7  -7  12    3.10   12.10
  -7  -7  12   14.40   18.20
  -7  -7  12    9.70   12.50
   7  -7 -12   18.20   14.10
   9   7 -14    4.70   15.00
  -9   7  14   20.90   11.70
   9   7 -14   43.70   13.60
  -9   7  14   -5.90   11.30
  -9  -7  14   11.00   14.70
  -9  -7  14   17.00   16.70
   9  -7 -14   12.60   14.90
   9  -7 -14   18.20   11.40
  -9  -7  14   11.80   14.00
  11   7 -16   19.30   16.50
 -11   7  16   15.10   17.10
  11   7 -16    3.50   18.90
 -11   7  16   10.50   12.60
 -11  -7  16   -4.70   14.00
  11  -7 -16    4.60   16.00
 -11  -7  16  -16.70   24.40
 -11  -7  16    4.60   13.30
  11  -7 -16    5.80   11.80
  13   7 -18   -0.10   12.70
  13   7 -18   10.10   16.40
 -13   7  18   16.80   13.70
 -13   7  18   -3.10   12.20
 -13  -7  18    6.20   16.90
  13  -7 -18   -5.50   10.80
 -13  -7  18   -3.10    6.80
  13  -7 -18   -2.00   15.30
 -16   8  11   48.80   18.90
  16   8 -11   17.10   14.60
 -16   8  11   51.59   18.00
  16   8 -11   38.90   10.70
  16  -8 -11   29.70   17.30
  16  -8 -11    0.40   17.80
  14   8  -9   50.39   14.80
 -14   8   9   38.90   16.90
 -14   8   9   96.99   21.30
  14   8  -9   47.20   11.20
  14  -8  -9   79.99   21.00
  14  -8  -9   94.29   21.90
 -14  -8   9   64.99   14.80
 -14  -8   9   85.49   23.70
  12   8  -7   31.30    9.20
 -12   8   7   59.09   18.00
  12   8  -7   50.59   14.00
 -12   8   7   91.19   25.20
 -12   8   7   42.10   17.60
  12  -8  -7   49.99   17.30
  12  -8  -7   34.20   18.30
 -12  -8   7   42.70   12.10
  12  -8  -7   26.30   16.70
 -12  -8   7   66.89   13.40
  10   8  -5   64.29   13.70
 -10   8   5   94.19   22.40
  10   8  -5   60.69   10.60
 -10   8   5  113.89   19.60
 -10   8   5   96.09   22.00
 -10  -8   5  102.69   13.30
  10  -8  -5   51.79   17.20
  10  -8  -5  104.09   24.00
 -10  -8   5   64.79   12.30
  10  -8  -5   67.39   18.60
  -8   8   3   51.49   17.30
   8   8  -3   39.90   11.20
  -8   8   3   81.49   20.00
  -8   8   3   47.40   15.70
   8  -8  -3   38.50   15.90
   8  -8  -3   18.80   16.90
  -8  -8   3   19.10    9.10
  -8  -8   3   34.70    9.40
  -6   8   1   85.29   20.60
  -6   8   1   59.19   15.50
   6   8  -1   64.19   11.80
  -6   8   1   19.80   15.50
   6   8  -1   51.89    9.20
  -6  -8   1   46.70   10.20
   6  -8  -1   35.70   16.30
   6  -8  -1   46.70   16.00
  -4   8  -1   85.99   18.40
   4   8   1  104.29   14.30
  -4   8  -1   97.39   17.40
   4   8   1  101.59   12.70
   4  -8   1   82.19   22.80
   4  -8   1   88.99   19.30
   4  -8   1   88.39   18.00
  -4  -8  -1   95.09   13.30
  -2   8  -3   71.39   20.60
   2   8   3   66.39   11.30
   2   8   3   80.39   13.20
  -2   8  -3   53.49   14.30
   2  -8   3   83.69   17.50
  -2  -8  -3   73.49   11.80
  -2  -8  -3   88.09   12.90
   2  -8   3   90.59   17.10
   2  -8   3   74.19   18.20
   0   8   5   22.50    9.80
   0   8  -5   20.80   11.60
   0   8   5   24.80    9.70
   0   8  -5   24.10   16.40
   0  -8  -5   50.59   10.90
   0  -8  -5   44.70   12.50
   0  -8   5   15.70   12.40
   0  -8   5   33.40   14.70
   0  -8   5   26.40   14.20
   0  -8   5   39.80   14.00
  -2   8   7   29.30   11.10
  -2   8   7   29.00   10.70
   2   8  -7   41.20   15.90
   2   8  -7   30.70   12.00
  -2  -8   7   39.70   16.40
   2  -8  -7   26.40   10.20
  -2  -8   7   23.10   14.00
   2  -8  -7   29.10   13.20
  -2  -8   7   28.90   14.20
  -2  -8   7   10.10   12.40
   4   8  -9   -1.70    9.70
   4   8  -9   10.90   14.50
  -4   8   9    4.20    9.90
  -4   8   9    9.00    9.60
  -4  -8   9   31.00   14.60
  -4  -8   9   23.00   13.50
  -4  -8   9   15.50   13.30
  -4  -8   9  -13.20   13.50
   4  -8  -9   16.90   13.20
   4  -8  -9   12.90    9.20
   6   8 -11   12.10   11.50
   6   8 -11   14.50   15.90
  -6   8  11   21.60   12.20
  -6   8  11   -3.90    8.80
  -6  -8  11   -5.90   14.50
   6  -8 -11    3.60    8.90
   6  -8 -11   12.20   15.30
  -6  -8  11   11.60   16.30
   8   8 -13  -21.50   13.90
  -8   8  13    1.40   11.10
  -8   8  13    1.30    9.60
   8   8 -13    2.60   10.00
   8  -8 -13   -2.90   13.40
   8  -8 -13    9.70    9.60
  -8  -8  13   29.70   20.80
  -8  -8  13   20.50   15.80
  -8  -8  13   -3.00   11.80
 -10   8  15   21.00   13.70
  10   8 -15   41.40   20.30
  10   8 -15    1.00   11.50
 -10   8  15    6.50   11.00
  10  -8 -15   32.60   18.10
 -10  -8  15  -12.90    5.20
  10  -8 -15    9.70   12.40
 -10  -8  15   15.90   18.30
 -13   9   8  -12.00   12.60
 -13   9   8   50.99   21.50
  13   9  -8    3.90   11.20
  13   9  -8    7.30    8.10
 -13  -9   8   11.80    9.90
 -13  -9   8    3.60   10.20
  13  -9  -8   53.39   23.80
  13  -9  -8   17.00   14.30
 -11   9   6   31.60   17.00
  11   9  -6    9.40    7.90
 -11   9   6   35.00   16.40
  11   9  -6   38.20   12.60
 -11  -9   6   36.00   11.30
  11  -9  -6   60.69   20.50
  11  -9  -6   16.20   14.10
 -11  -9   6   23.10   10.30
   9   9  -4   -6.50    6.50
  -9   9   4    4.20   14.70
  -9   9   4   11.80   14.10
   9   9  -4   14.20   10.90
   9  -9  -4    4.80   12.80
  -9  -9   4    5.00    8.90
  -9  -9   4    2.20    8.40
   9  -9  -4  -18.70   19.10
  -7   9   2  165.08   26.20
  -7   9   2  200.98   25.90
   7   9  -2  184.68   22.90
   7  -9  -2  272.27   34.70
  -7  -9   2  227.78   20.70
   7  -9  -2  253.67   28.70
  -5   9   0   -6.50   13.40
   5   9   0   13.60    9.30
   5   9   0    5.20    7.00
  -5   9   0   17.70   12.80
   5  -9   0   20.10   14.00
   5  -9   0   13.30   14.20
  -5  -9   0   14.70    9.10
  -3   9  -2   16.50   11.60
   3   9   2   10.90    8.10
  -3   9  -2   -0.70   15.50
   3   9   2   16.10    9.60
  -3  -9  -2   33.40    8.70
  -3  -9  -2   17.90    9.00
   3  -9   2    5.20   14.00
   3  -9   2   18.60   13.80
   3  -9   2    1.80   13.00
   1   9   4   -1.40    8.10
  -1   9  -4    9.30   13.90
  -1   9  -4    9.20   11.30
   1   9   4   16.40    9.70
  -1  -9  -4   -1.00    7.80
   1  -9   4    6.00   12.30
   1  -9   4   22.30   14.40
  -1  -9  -4    8.40    9.80
   1  -9   4    4.00   14.10
  -1   9   6   51.19   12.80
  -1   9   6   18.40   10.50
   1   9  -6   28.10   16.40
   1   9  -6   29.70   12.90
  -1  -9   6   18.70   14.90
   1  -9  -6   42.60   11.10
   1  -9  -6   36.80   14.10
  -1  -9   6   24.60   15.20
  -1  -9   6   29.10   16.00
  -3   9   8   -3.60    9.50
   3   9  -8   23.00   15.20
  -3   9   8    0.60    9.60
   3   9  -8   -8.80    9.40
  -3  -9   8  -13.90   12.50
  -3  -9   8    2.40   14.40
   3  -9  -8   -2.60    8.20
  -3  -9   8   -7.20   11.80
   3  -9  -8    3.70   16.90
   5   9 -10   18.10   11.40
  -5   9  10   -0.50    9.80
   5   9 -10    7.10   14.30
  -5   9  10   38.90   20.70
   5  -9 -10   38.20   13.80
  -5  -9  10   -5.20   24.50
  -5  -9  10   10.80   15.00
  -5  -9  10   13.90   13.40
   5  -9 -10    9.80   10.00
  -7   9  12    4.50   10.80
   7   9 -12    7.00   18.40
  -7   9  12   13.80   12.80
   7   9 -12    1.80   11.60
   7  -9 -12    2.60    9.40
   7  -9 -12    3.70    8.20
  -7  -9  12    0.10    4.70
  10  10  -5  102.39   16.90
 -10  10   5   87.79   20.20
  10  10  -5   63.39   12.20
 -10  10   5   87.69   19.80
  10 -10  -5   91.59   24.00
 -10 -10   5   91.69   15.00
 -10 -10   5  100.29   22.60
  10 -10  -5  119.79   27.60
  -8  10   3    3.50   13.30
  -8  10   3   31.30   14.60
   8  10  -3   21.80   11.70
  -8 -10   3   13.30    8.90
   8 -10  -3   21.80   16.20
   8 -10  -3   33.10   21.10
  -8 -10   3   20.20    9.80
   6  10  -1    2.80    9.00
   6  10  -1   11.70    7.90
  -6  10   1   21.60   20.90
  -6 -10   1   -3.30    8.30
   6 -10  -1   21.40   21.60
   6 -10  -1   17.50   13.00
  -4  10  -1   15.20   14.70
  -4  10  -1   18.20   23.60
   4  10   1   14.90    8.40
   4  10   1   31.50   11.00
   4 -10   1    5.80   12.50
  -4 -10  -1   35.70   10.90
   4 -10   1   46.80   18.20
   2  10   3  -11.60    8.00
   2  10   3   13.20    9.40
  -2  10  -3   -3.00   13.00
   2 -10   3    7.60   14.00
   2 -10   3   12.60   13.10
  -2 -10  -3    7.90    3.90
  -2 -10  -3   11.10    9.20
   0  10   5   14.30   13.00
   0  10  -5   15.80   12.80
   0  10   5   18.50   11.20
   0  10  -5   22.50   15.20
   0 -10   5   30.80   15.50
   0 -10  -5    7.30    9.20
   0 -10   5   18.90   14.00
  -2  10   7   27.50   12.10
   2  10  -7    9.10   10.30
   2  10  -7   -5.30   16.20
   2 -10  -7   -9.40    4.60
  -2 -10   7   25.30   14.90
   4  10  -9   -0.30   16.80
  -4  10   9   -6.80   10.90
   4  10  -9    1.60   10.30
  -4  10   9    5.60   10.70
  -4 -10   9    5.80   16.40
   4 -10  -9   -0.90    5.40
  -4 -10   9  -11.00   13.70
   4 -10  -9    5.40    9.20
 -24   0  18   44.00   17.10
  24   0 -18   63.89   19.90
 -24   0  18   90.09   21.70
  24   0 -18   56.59   15.10
  22   0 -16  254.77   36.40
 -22   0  16  254.37   31.50
  22   0 -16  228.58   31.30
 -22   0  16  235.68   39.80
 -22   0  16  207.78   27.20
  20   0 -14   68.19   18.00
 -20   0  14   79.69   19.10
  20   0 -14   43.60   12.50
 -20   0  14   71.59   15.40
 -20   0  14   63.39   21.00
  20   0 -14   92.09   23.10
  18   0 -12  189.68   28.80
  18   0 -12  213.78   26.70
 -18   0  12  205.78   34.20
 -18   0  12  181.48   24.20
  18   0 -12  225.88   30.30
 -18   0  12  198.58   26.20
  16   0 -10  222.38   24.60
  16   0 -10  180.88   21.60
 -16   0  10  207.98   23.20
 -16   0  10  205.78   27.60
 -16   0  10  225.18   23.10
  16   0 -10  194.38   26.00
 -14   0   8  259.57   23.80
  14   0  -8  277.87   26.50
  14   0  -8  256.17   23.60
 -14   0   8  288.97   26.80
  14   0  -8  244.88   24.70
 -14   0   8  205.58   23.50
 -12   0   6  145.09   17.90
  12   0  -6  179.28   17.90
  12   0  -6  150.98   18.30
 -12   0   6  190.88   18.30
  12   0  -6  174.18   20.00
 -10   0   4  503.55   35.30
 -10   0   4  394.56   34.20
  10   0  -4  510.85   35.40
  10   0  -4  505.55   35.90
  -8   0   2  138.29   14.60
   8   0  -2  125.59   13.50
   8   0  -2  140.39   14.60
   6   0   0   10.60    5.60
  -6   0   0    7.90    5.30
   6   0   0   12.80    5.20
  -4   0  -2  337.97   24.70
   4   0   2  339.47   24.40
   4   0   2  355.96   24.60
  -2   0  -4   38.20    7.20
   2   0   4   45.80    6.90
   2   0   4   26.50    6.10
   0   0  -6 1200.78   81.69
   0   0   6 1443.86   81.09
   0   0   6 1201.48   80.89
   0   0   6 1203.28   82.09
   0   0  -6 1186.18   80.59
   0   0  -6 1225.78   80.59
   2   0  -8  996.10   65.99
  -2   0   8  910.61   67.89
  -2   0   8 1089.89   66.49
   2   0  -8  976.90   67.69
   4   0 -10  127.59   16.50
   4   0 -10  144.49   18.80
  -4   0  10  144.69   18.60
  -4   0  10  160.48   17.40
   4   0 -10  140.09   17.30
  -4   0  10  156.88   18.00
   6   0 -12   93.19   14.80
   6   0 -12  117.99   18.10
  -6   0  12  128.49   19.40
  -6   0  12  160.18   18.80
  -6   0  12  145.49   17.70
   6   0 -12  120.89   15.80
  -8   0  14  186.68   21.90
   8   0 -14  162.98   21.70
   8   0 -14  197.78   24.20
  -8   0  14  201.38   23.50
   8   0 -14  193.18   20.80
 -10   0  16   78.19   19.10
  10   0 -16   78.59   17.10
  10   0 -16   50.19   14.60
  10   0 -16   61.79   14.00
 -10   0  16   63.99   16.70
 -10   0  16   53.69   14.00
 -12   0  18   27.90   16.60
  12   0 -18   52.49   15.80
 -12   0  18   49.10   21.10
 -12   0  18   57.29   20.70
  12   0 -18   35.00   15.00
  12   0 -18   42.20   14.90
  14   0 -20    1.60   11.00
  14   0 -20    2.00   14.30
 -14   0  20  -17.70   12.40
  14   0 -20    8.70   14.00
 -14   0  20  -33.20   18.30
 -14   0  20   13.60   15.50
  16   0 -22   63.09   22.60
  16   0 -22   83.59   22.90
  16   0 -22   61.69   18.10
 -16   0  22   42.90   30.80
 -16   0  22  111.79   24.60
 -16   0  22   47.60   17.10
 -23   1  17   84.29   24.30
  23   1 -17    0.60    8.20
 -23   1  17   44.10   18.40
 -23   1  17   18.60   12.50
 -23  -1  17    5.10   22.90
  23  -1 -17    3.80   17.90
 -23  -1  17    5.40   12.90
  23  -1 -17   14.60   12.10
 -23  -1  17   33.80   16.60
  23  -1 -17   29.70   27.90
  21   1 -15   19.70   10.80
  21   1 -15   38.50   15.10
 -21   1  15   63.49   15.70
 -21   1  15   63.89   21.80
 -21   1  15   67.69   20.60
  21   1 -15   12.60   14.90
  21  -1 -15   27.70   12.50
  21  -1 -15   69.19   20.80
 -21  -1  15   30.60   13.50
 -21  -1  15   26.80   16.30
  21  -1 -15   23.00   16.20
 -21  -1  15   39.30   22.80
 -19   1  13    9.20   11.90
  19   1 -13   21.20   14.60
 -19   1  13   43.00   16.70
  19   1 -13   16.70    9.40
 -19   1  13   -0.10   13.00
  19   1 -13   10.30   11.60
  19  -1 -13   55.49   17.80
 -19  -1  13   22.50   16.90
 -19  -1  13   17.30   21.80
  19  -1 -13   26.70   11.60
  19  -1 -13   18.40   13.00
 -19  -1  13    3.80    9.80
  17   1 -11  203.88   21.40
 -17   1  11  247.38   31.20
 -17   1  11  191.78   24.40
 -17   1  11  183.18   25.20
  17   1 -11  214.38   26.80
  17  -1 -11  210.38   37.30
 -17  -1  11  162.68   22.60
  17  -1 -11  168.18   27.10
 -17  -1  11  192.68   22.30
 -17  -1  11  258.77   27.20
  17  -1 -11  226.18   23.90
 -15   1   9  160.38   21.40
 -15   1   9  171.08   20.70
  15   1  -9  141.69   17.00
  15   1  -9  151.78   19.00
  15  -1  -9  176.48   23.00
  15  -1  -9  136.49   19.00
 -15  -1   9  162.38   18.30
 -15  -1   9  134.79   18.00
  15  -1  -9  158.38   20.50
 -13   1   7  165.48   20.80
  13   1  -7  142.19   16.70
 -13   1   7  180.38   20.80
 -13   1   7  168.48   18.90
  13   1  -7  125.19   15.00
  13  -1  -7  152.38   17.70
  13  -1  -7  131.99   18.80
 -13  -1   7  114.09   15.80
 -13  -1   7  145.19   16.10
  13  -1  -7  124.29   19.40
  11   1  -5  111.69   14.10
 -11   1   5  137.29   17.20
  11   1  -5  119.19   13.40
 -11   1   5   99.69   15.00
 -11   1   5  101.89   17.20
  11  -1  -5  131.29   18.30
  11  -1  -5  130.09   16.20
 -11  -1   5   95.29   13.90
  11  -1  -5  128.19   17.50
  -9   1   3  520.75   37.70
   9   1  -3  529.85   34.30
  -9   1   3  501.65   36.90
  -9   1   3  416.16   35.50
   9   1  -3  483.95   34.50
  -9  -1   3  512.35   34.20
   9  -1  -3  483.75   38.20
  -9  -1   3  452.45   34.20
   9  -1  -3  479.85   36.30
   9  -1  -3  479.05   36.70
   7   1  -1  335.67   26.40
  -7   1   1  353.26   27.50
   7   1  -1  356.86   25.30
  -7   1   1  387.56   28.40
   7  -1  -1  401.86   28.40
  -7  -1   1  345.67   25.20
  -7  -1   1  339.27   25.20
   7  -1  -1  403.16   28.30
   7  -1  -1  395.96   29.70
  -5   1  -1  867.61   63.59
  -5   1  -1  951.20   66.09
   5   1   1 1000.20   62.19
   5   1   1 1020.70   62.09
   5  -1   1  953.70   64.39
  -5  -1  -1  926.91   61.99
   5  -1   1 1029.80   66.09
   5  -1   1  996.80   64.29
  -3   1  -3   98.29   11.00
   3   1   3  100.29    9.40
   3   1   3  119.69    9.30
  -3   1  -3   99.79   13.60
  -3  -1  -3  116.49    9.20
   3  -1   3  119.29   12.70
  -3  -1  -3   95.29    9.80
   3  -1   3  120.09   12.60
   3  -1   3  116.29   12.10
   3  -1   3  126.19   14.20
  -1   1  -5   81.19   11.30
   1   1   5  128.99   10.50
  -1   1  -5  103.69   12.10
   1   1   5  140.69   10.70
  -1   1  -5  111.99   13.50
   1  -1   5  101.49   12.60
   1  -1   5   99.99   12.60
  -1  -1  -5  105.29   10.70
   1  -1   5  106.69   12.90
  -1  -1  -5  114.09   11.10
  -1   1   7  237.18   19.00
   1   1  -7  201.58   19.30
   1   1  -7  216.68   20.70
   1   1  -7  200.18   20.90
  -1   1   7  236.58   19.00
  -1  -1   7  205.28   20.60
  -1  -1   7  213.58   19.60
   1  -1  -7  224.08   19.10
   1  -1  -7  252.47   18.50
   3   1  -9  175.38   18.80
  -3   1   9  130.19   17.80
  -3   1   9  170.48   17.50
   3   1  -9  184.88   19.60
  -3   1   9  159.88   17.70
   3   1  -9  176.68   18.30
   3  -1  -9  137.79   17.70
   3  -1  -9  157.98   17.10
  -3  -1   9  141.69   17.80
  -3  -1   9  146.49   19.80
  -3  -1   9  165.58   17.60
   5   1 -11   29.90    9.50
  -5   1  11   22.50    9.80
  -5   1  11   37.70   10.30
   5   1 -11   33.00   10.30
   5   1 -11   33.30   10.50
  -5   1  11   33.80   10.00
  -5  -1  11   40.60   10.90
   5  -1 -11   41.50   10.30
  -5  -1  11   19.70    9.70
   5  -1 -11   21.90    9.40
   5  -1 -11   37.20    9.80
  -5  -1  11   33.70   11.40
  -7   1  13   25.80   10.50
  -7   1  13   10.70    8.50
  -7   1  13   26.10   11.70
   7   1 -13   14.60   10.20
   7   1 -13   16.20    9.40
   7   1 -13   11.80   10.50
   7  -1 -13   14.80    8.50
  -7  -1  13   21.00   11.50
  -7  -1  13   13.10   10.30
  -7  -1  13   23.80   10.90
   7  -1 -13    8.90    9.90
   7  -1 -13   17.80   11.60
  -9   1  15  190.08   22.70
   9   1 -15  195.58   25.80
  -9   1  15  199.58   23.40
  -9   1  15  191.38   26.60
   9   1 -15  168.28   22.90
   9  -1 -15  194.08   23.20
  -9  -1  15  162.68   23.50
   9  -1 -15  161.08   23.80
  -9  -1  15  217.18   28.00
  -9  -1  15  171.68   21.70
   9  -1 -15  178.68   21.80
 -11   1  17   52.29   18.60
 -11   1  17   15.30   13.60
  11   1 -17   48.10   16.10
  11   1 -17   37.30   21.80
 -11   1  17   55.39   15.00
 -11  -1  17   17.40   16.30
 -11  -1  17   26.00   14.70
  11  -1 -17   13.80   11.60
  11  -1 -17   32.50   13.20
  11  -1 -17   31.40   15.00
 -11  -1  17    7.80   13.90
  13   1 -19    8.60   12.10
 -13   1  19   17.40   15.30
 -13   1  19   47.30   15.10
  13   1 -19    8.70   14.30
 -13   1  19   41.50   19.60
  13  -1 -19    8.30   13.70
  13  -1 -19    8.00   14.20
 -13  -1  19   21.10   14.80
  13  -1 -19   10.10   14.20
 -13  -1  19   16.40   20.20
 -13  -1  19   12.00   14.90
 -15   1  21   14.10   17.40
  15   1 -21   50.99   15.00
  15   1 -21   30.60   19.10
 -15   1  21   37.50   16.10
 -15   1  21   36.60   24.30
  15   1 -21   41.50   16.50
  15  -1 -21   20.50   15.00
 -15  -1  21   79.99   21.80
 -15  -1  21   93.49   28.30
 -15  -1  21   93.39   20.30
  15  -1 -21   66.59   21.30
  17   1 -23   24.00   16.10
 -17   1  23   14.30   19.60
  17   1 -23   -2.70   19.90
 -17   1  23   29.70   16.10
  17   1 -23   22.20   14.40
 -17  -1  23   15.10   16.40
  17  -1 -23   12.80   18.40
 -17  -1  23    7.40   16.60
  17  -1 -23    8.80   13.80
  17  -1 -23   35.50   19.60
 -24   2  18   76.89   28.90
  24   2 -18   20.80   13.50
 -24   2  18   37.70   15.70
  24   2 -18   10.90    7.90
 -24  -2  18   32.10   13.50
  24  -2 -18   42.80   19.60
  24  -2 -18   40.90   16.30
  22   2 -16    5.80   11.00
 -22   2  16   10.10   14.40
 -22   2  16  -14.40   14.20
 -22   2  16   52.19   22.80
 -22  -2  16   28.20   15.60
 -22  -2  16    7.80   12.40
  22  -2 -16    2.10   11.60
  22  -2 -16   13.00   16.00
  22  -2 -16   -3.90   13.10
  20   2 -14   -2.90    6.00
 -20   2  14   19.00   15.50
  20   2 -14    2.20    9.60
 -20   2  14    5.90   11.10
 -20  -2  14    1.70   11.90
  20  -2 -14   -2.50   11.10
 -20  -2  14    1.60   10.20
  20  -2 -14    4.60   13.70
  20  -2 -14    7.70   15.60
  18   2 -12   99.59   19.10
 -18   2  12  131.09   21.70
 -18   2  12  143.39   22.60
 -18   2  12  119.09   25.50
 -18  -2  12  113.49   19.60
 -18  -2  12  126.49   17.50
  18  -2 -12  132.69   22.60
  18  -2 -12  132.89   25.60
  18  -2 -12  109.19   19.10
 -16   2  10   38.60   12.00
  16   2 -10   32.20    9.60
 -16   2  10   33.90   16.40
  16   2 -10   27.30   10.40
 -16   2  10   39.00   15.20
 -16  -2  10   35.90   11.10
  16  -2 -10   54.39   16.10
 -16  -2  10   22.40   11.50
  16  -2 -10   33.10   14.00
  16  -2 -10   41.00   14.10
 -14   2   8   26.40   11.60
  14   2  -8   15.50    6.50
 -14   2   8   49.70   12.90
 -14   2   8   24.80   13.10
  14   2  -8   20.70    8.50
 -14  -2   8   37.00    9.20
  14  -2  -8   25.80   12.00
  14  -2  -8   33.80   11.70
  14  -2  -8   39.90   11.90
 -12   2   6  666.93   50.89
  12   2  -6  650.73   45.60
  12   2  -6  619.44   46.10
 -12   2   6  602.94   48.30
 -12   2   6  693.53   49.40
 -12  -2   6  699.83   45.70
  12  -2  -6  667.43   49.40
  12  -2  -6  661.83   49.10
  12  -2  -6  697.33   54.29
 -10   2   4  131.99   17.70
 -10   2   4  175.78   20.50
  10   2  -4  129.89   14.00
  10   2  -4  139.69   13.00
  10  -2  -4  159.78   19.20
  10  -2  -4  143.49   18.90
 -10  -2   4  105.39   13.40
  10  -2  -4  141.39   20.00
 -10  -2   4  149.09   13.90
  -8   2   2  589.44   45.30
   8   2  -2  629.24   39.50
  -8   2   2  650.23   44.70
   8   2  -2  555.54   39.70
  -8   2   2  566.54   43.20
  -8  -2   2  564.84   40.00
  -8  -2   2  540.35   39.40
   8  -2  -2  664.43   46.80
   8  -2  -2  613.84   44.30
   8  -2  -2  635.34   44.30
  -6   2   0   28.50    9.70
  -6   2   0   43.60   10.20
  -6   2   0   52.89   11.60
   6  -2   0   50.09   11.10
   6  -2   0   31.80   10.90
   6  -2   0   43.40   10.90
  -4   2  -2  185.28   19.60
  -4   2  -2  159.18   19.20
  -4   2  -2  175.78   17.40
   4  -2   2  215.78   19.90
   4  -2   2  186.18   18.60
   4  -2   2  202.58   20.60
   2   2   4  287.77   20.70
  -2   2  -4  327.37   25.90
  -2   2  -4  299.17   23.70
   2   2   4  265.67   20.50
   2  -2   4  293.67   24.90
   2  -2   4  279.57   24.60
   2  -2   4  337.07   24.80
   2  -2   4  331.17   27.20
   0   2  -6  500.65   36.40
   0   2   6  470.05   34.40
   0   2  -6  511.05   38.30
   0   2  -6  563.74   37.70
   0   2   6  499.25   34.80
   0  -2   6  510.65   37.00
   0  -2   6  469.65   37.90
   0  -2  -6  431.16   34.50
   0  -2   6  515.45   37.00
   0  -2  -6  562.24   34.70
   2   2  -8  225.58   21.80
  -2   2   8  243.48   20.80
  -2   2   8  210.48   20.40
   2   2  -8  276.07   24.60
   2   2  -8  278.07   23.80
   2  -2  -8  200.48   20.70
  -2  -2   8  277.47   24.90
  -2  -2   8  234.08   22.70
   2  -2  -8  242.58   20.40
   4   2 -10  570.74   43.90
   4   2 -10  627.94   46.00
  -4   2  10  639.44   44.10
   4   2 -10  641.94   44.50
  -4   2  10  642.14   49.80
  -4   2  10  630.84   43.90
   4  -2 -10  577.94   43.60
  -4  -2  10  602.74   47.10
   4  -2 -10  591.64   42.80
   4  -2 -10  584.64   44.80
  -4  -2  10  551.74   43.40
  -4  -2  10  595.84   44.60
   6   2 -12  129.29   17.50
   6   2 -12  162.68   18.90
   6   2 -12  124.49   19.50
  -6   2  12  141.79   18.60
  -6   2  12  146.09   17.20
  -6   2  12  148.39   17.10
  -6  -2  12  113.59   20.00
   6  -2 -12  141.89   16.30
   6  -2 -12   98.09   15.40
  -6  -2  12  105.89   16.80
  -6  -2  12  120.09   17.00
   6  -2 -12  136.59   18.40
  -8   2  14  170.58   21.60
   8   2 -14  177.68   21.80
   8   2 -14  156.28   20.50
   8   2 -14  179.48   24.60
  -8   2  14  162.48   23.60
  -8   2  14  166.28   21.10
   8  -2 -14  212.58   22.00
  -8  -2  14  194.38   25.70
  -8  -2  14  157.88   21.10
   8  -2 -14  163.58   22.10
  -8  -2  14  178.48   23.20
   8  -2 -14  172.28   22.90
  10   2 -16   77.39   25.70
  10   2 -16  107.09   18.00
 -10   2  16  102.49   17.20
  10   2 -16  119.19   21.50
 -10   2  16   98.99   19.60
 -10   2  16  115.59   23.40
  10  -2 -16  145.29   22.10
 -10  -2  16  128.89   24.80
  10  -2 -16   90.09   18.00
  10  -2 -16  108.69   18.80
 -10  -2  16  114.69   21.60
 -10  -2  16   75.29   17.60
 -12   2  18   47.60   20.80
 -12   2  18   39.40   14.90
 -12   2  18   27.90   15.10
  12   2 -18   80.29   17.60
  12   2 -18   47.70   15.60
 -12  -2  18   36.80   16.10
  12  -2 -18   81.19   17.90
  12  -2 -18   60.69   16.30
 -12  -2  18   80.29   22.70
  12  -2 -18   24.30   15.70
 -12  -2  18   71.09   20.00
  14   2 -20   10.90   17.80
 -14   2  20   34.00   22.50
  14   2 -20   25.80   13.80
 -14   2  20   37.40   17.70
 -14   2  20   45.20   15.40
  14   2 -20    7.20   14.40
 -14  -2  20   31.80   22.10
  14  -2 -20   31.60   15.40
 -14  -2  20   22.60   16.10
 -14  -2  20    9.50   17.20
  14  -2 -20   14.30   14.30
  14  -2 -20   29.80   17.00
 -16   2  22   -7.90   15.40
  16   2 -22   23.50   16.20
  16   2 -22   14.20   18.90
  16   2 -22   -5.80   15.20
 -16   2  22  -24.90   10.50
  16  -2 -22   11.80   14.50
 -16  -2  22  -11.90   16.30
  16  -2 -22   -8.80   13.70
 -16  -2  22   -7.30   14.30
 -16  -2  22   11.00   27.00
  23   3 -17    6.30    6.40
  23   3 -17   15.80   11.80
 -23   3  17   36.50   26.90
 -23   3  17   22.00   14.60
 -23   3  17   22.70   19.60
  23  -3 -17   37.90   18.30
  23  -3 -17   58.99   28.60
  23  -3 -17   12.50   22.30
 -23  -3  17   -3.10    8.80
 -23  -3  17   19.20   17.30
  21   3 -15   49.80   16.40
 -21   3  15   46.90   19.30
 -21   3  15   55.89   23.10
 -21   3  15   54.29   17.70
 -21  -3  15   50.89   16.40
 -21  -3  15   33.10   13.40
  21  -3 -15   40.00   16.00
  21  -3 -15   48.80   18.90
  19   3 -13   24.60   11.50
 -19   3  13   71.49   21.00
 -19   3  13   24.50   16.10
 -19   3  13   45.00   15.50
  19  -3 -13   50.99   17.20
 -19  -3  13   54.19   15.00
 -19  -3  13   43.40   13.70
  19  -3 -13   68.99   17.90
  19  -3 -13   59.39   19.40
 -17   3  11  124.39   25.00
  17   3 -11   77.19   15.80
 -17   3  11  132.79   21.80
 -17   3  11  122.69   35.70
 -17  -3  11  115.99   18.50
 -17  -3  11  139.99   16.40
  17  -3 -11   85.79   18.20
  17  -3 -11   84.09   17.70
  17  -3 -11   75.09   22.20
 -15   3   9  211.08   25.80
  15   3  -9  139.79   16.80
  15   3  -9  174.08   20.00
 -15   3   9  180.28   23.60
 -15   3   9  195.78   27.50
  15  -3  -9  177.58   24.30
 -15  -3   9  212.88   19.90
  15  -3  -9  216.48   25.20
  15  -3  -9  174.78   26.70
 -13   3   7  303.17   30.10
 -13   3   7  318.47   31.90
 -13   3   7  293.97   29.20
  13   3  -7  286.37   25.30
  13  -3  -7  351.46   30.60
  13  -3  -7  323.37   32.30
  13  -3  -7  314.07   30.20
 -13  -3   7  294.27   25.20
 -13  -3   7  326.07   24.90
  11   3  -5   33.70    7.00
  11   3  -5   56.89    9.60
 -11   3   5   63.39   13.60
 -11   3   5   88.39   16.50
 -11   3   5   81.39   14.80
 -11  -3   5   53.79    9.20
  11  -3  -5  108.69   16.60
  11  -3  -5   51.99   11.80
  11  -3  -5   79.49   17.00
  -9   3   3  139.29   18.80
  -9   3   3  127.59   20.50
  -9   3   3  153.98   20.90
   9   3  -3  149.49   13.50
   9  -3  -3  119.49   18.80
  -9  -3   3  170.28   13.50
   9  -3  -3  157.68   20.20
   9  -3  -3  144.39   21.40
  -9  -3   3  182.98   13.00
  -7   3   1  622.44   42.90
  -7   3   1  536.35   43.20
  -7   3   1  500.65   40.60
   7  -3  -1  501.25   49.20
   7  -3  -1  524.45   41.50
  -7  -3   1  505.45   35.00
  -7  -3   1  558.94   34.80
   7  -3  -1  583.64   44.50
  -5   3  -1  147.49   18.90
  -5   3  -1  144.19   18.10
  -5   3  -1  145.09   21.30
   5  -3   1  156.58   22.50
   5  -3   1  146.89   18.80
   5  -3   1  155.58   20.20
  -3   3  -3  319.37   28.80
   3   3   3  360.56   24.00
  -3   3  -3  349.96   31.70
   3  -3   3  328.07   29.90
   3  -3   3  408.86   34.10
  -3  -3  -3  399.86   23.90
   3  -3   3  298.07   34.10
   1   3   5 1306.67   91.29
   1   3   5 1501.55   91.89
  -1   3  -5 1419.46   95.19
  -1   3  -5 1358.66   93.99
   1  -3   5 1404.46   95.99
   1  -3   5 1413.86   94.29
  -1  -3  -5 1561.54   91.59
   1  -3   5 1468.15   97.39
   1  -3   5 1384.56   94.89
   1   3  -7  881.81   59.09
   1   3  -7  840.12   57.99
   1   3  -7  892.31   60.69
  -1   3   7  876.21   56.59
  -1   3   7  756.32   55.69
  -1  -3   7  827.22   58.49
  -1  -3   7  831.62   58.19
   1  -3  -7  746.13   56.19
   1  -3  -7  899.71   56.19
  -1  -3   7  849.12   60.49
   3   3  -9  244.48   24.70
  -3   3   9  259.87   22.10
  -3   3   9  252.07   21.80
   3   3  -9  234.48   25.30
   3   3  -9  268.07   23.60
  -3  -3   9  258.97   23.70
   3  -3  -9  238.68   22.50
   3  -3  -9  280.87   21.70
  -3  -3   9  270.07   26.60
   5   3 -11  965.40   74.39
  -5   3  11 1103.49   72.59
  -5   3  11 1061.79   71.49
   5   3 -11 1098.19   72.69
   5   3 -11 1052.69   72.69
  -5  -3  11 1082.69   76.39
   5  -3 -11  978.70   71.99
   5  -3 -11 1123.59   71.79
  -5  -3  11 1030.50   72.29
   5  -3 -11 1060.49   73.89
  -5  -3  11 1028.10   73.29
  -7   3  13   49.10   12.40
   7   3 -13   30.70   10.70
   7   3 -13   31.80   12.90
  -7   3  13   27.70   12.40
   7   3 -13   39.00   13.40
  -7   3  13   32.00   10.60
  -7  -3  13   50.89   15.00
  -7  -3  13   45.60   14.30
   7  -3 -13   28.20   10.50
   7  -3 -13   33.40   11.90
  -7  -3  13   51.19   14.50
   7  -3 -13   36.90   11.50
   9   3 -15  142.79   32.30
   9   3 -15  201.48   28.90
  -9   3  15  267.67   31.70
  -9   3  15  220.88   24.90
  -9   3  15  240.48   30.40
   9   3 -15  214.18   26.60
  -9  -3  15  255.37   31.50
  -9  -3  15  172.88   24.20
  -9  -3  15  198.08   26.90
   9  -3 -15  227.88   23.90
   9  -3 -15  223.18   26.80
   9  -3 -15  219.28   26.40
  11   3 -17  180.58   25.70
  11   3 -17  179.68   26.10
 -11   3  17  226.78   25.50
  11   3 -17  198.98   30.70
 -11   3  17  155.08   25.10
  11  -3 -17  225.98   25.60
  11  -3 -17  175.98   26.50
 -11  -3  17  211.58   27.80
  11  -3 -17  231.78   28.70
 -11  -3  17  194.58   25.10
 -11  -3  17  213.88   33.50
 -13   3  19   19.80   24.10
  13   3 -19   12.50   15.20
  13   3 -19    5.00   11.50
 -13   3  19    6.00   13.30
 -13   3  19   -5.40   16.30
  13  -3 -19   -8.80   14.30
  13  -3 -19   -2.50   12.00
 -13  -3  19  -15.50   19.30
 -13  -3  19  -15.60   13.30
 -13  -3  19   15.30   17.60
 -15   3  21    6.10   14.30
  15   3 -21   24.60   18.80
  15   3 -21   11.00   15.00
 -15   3  21   42.40   17.00
  15   3 -21   22.10   15.80
  15  -3 -21   11.60   13.90
 -15  -3  21    7.30   26.90
  15  -3 -21   31.50   20.10
 -15  -3  21   26.00   16.10
 -15  -3  21   -9.80   25.60
 -22   4  16   20.20   24.00
  22   4 -16   27.10   14.80
 -22   4  16   62.49   19.10
 -22   4  16   58.29   20.10
  22  -4 -16   49.90   18.60
  22  -4 -16   45.70   21.80
  22  -4 -16   66.69   26.10
 -22  -4  16   51.79   20.90
 -20   4  14   45.20   17.40
 -20   4  14   35.80   22.40
  20   4 -14   20.10   11.20
 -20   4  14   69.99   23.90
 -20  -4  14   58.99   15.20
  20  -4 -14   33.00   17.40
  20  -4 -14   59.89   20.50
 -20  -4  14   20.10   12.20
  20  -4 -14   66.09   19.70
 -18   4  12   97.29   21.30
 -18   4  12   74.39   22.40
 -18   4  12   81.79   18.90
  18   4 -12   61.79   14.60
 -18  -4  12   47.00   13.20
  18  -4 -12   79.59   22.70
  18  -4 -12   78.19   20.80
  18  -4 -12   86.89   20.40
 -16   4  10  212.98   32.90
 -16   4  10  163.38   25.20
  16   4 -10  129.69   19.70
 -16   4  10  185.08   25.80
 -16  -4  10  153.68   19.80
 -16  -4  10  162.28   18.50
  16  -4 -10  203.68   29.40
  16  -4 -10  178.98   28.50
  16  -4 -10  215.38   28.00
 -14   4   8   90.59   20.10
 -14   4   8  100.99   19.20
 -14   4   8  122.29   23.70
  14   4  -8  108.59   14.60
 -14  -4   8   89.89   13.30
 -14  -4   8  112.29   15.20
  14  -4  -8  129.09   23.20
  14  -4  -8   95.39   19.00
  14  -4  -8   89.99   20.60
  12   4  -6   86.39   12.60
 -12   4   6  119.39   20.30
  12   4  -6  104.99   14.10
 -12   4   6   82.19   16.20
 -12   4   6   79.49   18.60
  12  -4  -6   78.49   18.80
 -12  -4   6  107.49   12.90
  12  -4  -6   97.29   16.80
  12  -4  -6  136.89   20.50
 -12  -4   6  116.49   12.50
 -10   4   4   11.80   10.20
 -10   4   4   -4.20    8.20
 -10   4   4   -2.40    9.70
  10   4  -4    4.70    5.60
  10   4  -4   10.80    6.10
  10  -4  -4    6.30   10.40
 -10  -4   4   10.70    5.80
  10  -4  -4    0.90    8.20
  10  -4  -4   -2.90    7.90
 -10  -4   4    7.50    5.60
  -8   4   2  479.35   40.40
  -8   4   2  471.55   39.00
  -8   4   2  451.75   37.40
   8   4  -2  456.45   31.60
  -8  -4   2  460.35   31.40
  -8  -4   2  471.75   31.30
   8  -4  -2  480.45   38.40
   8  -4  -2  505.45   41.30
   8  -4  -2  471.85   38.60
  -6   4   0  135.79   21.00
  -6   4   0  122.19   17.40
  -6   4   0  136.49   19.90
   6  -4   0  117.09   18.70
   6  -4   0  143.89   20.10
   6  -4   0  127.79   21.10
  -4   4  -2  156.78   19.70
   4   4   2  190.58   12.70
  -4   4  -2  184.78   23.30
  -4   4  -2  141.19   21.50
   4  -4   2  182.38   21.80
   4  -4   2  195.08   24.10
   4  -4   2  168.78   21.50
   2   4   4  400.06   28.70
  -2   4  -4  410.46   35.40
  -2   4  -4  380.56   32.50
   2   4   4  468.45   29.00
   2  -4   4  416.86   34.90
  -2  -4  -4  437.96   28.60
   2  -4   4  371.66   33.20
   2  -4   4  418.06   34.60
   2  -4   4  417.96   37.30
   0   4  -6   26.80   12.60
   0   4  -6   25.50   10.00
   0   4   6   38.00    7.60
   0   4   6   27.50    6.80
   0  -4  -6   36.60    7.40
   0  -4   6   15.10   11.00
   0  -4   6   17.90   10.20
   0  -4   6   13.50   10.30
   0  -4  -6   46.70    7.70
   0  -4   6   42.50   12.50
   2   4  -8   55.09   13.30
  -2   4   8   59.29   10.10
   2   4  -8   63.89   12.40
  -2   4   8   67.09   10.80
   2  -4  -8   54.39    9.50
   2  -4  -8   63.29   10.90
  -2  -4   8   49.20   13.10
  -2  -4   8   41.10   11.10
  -2  -4   8   58.69   13.60
   4   4 -10   20.00   10.50
   4   4 -10   18.40   10.50
   4   4 -10   18.30   10.90
  -4   4  10   17.10    8.50
  -4   4  10   17.10    8.10
   4  -4 -10    7.50    7.70
   4  -4 -10   36.80   19.10
  -4  -4  10   13.90   10.70
  -4  -4  10   29.30   11.50
   6   4 -12  425.86   36.00
  -6   4  12  445.76   35.80
   6   4 -12  390.86   36.80
  -6   4  12  440.06   34.90
   6   4 -12  386.76   38.40
   6  -4 -12  453.55   34.60
  -6  -4  12  413.96   35.70
  -6  -4  12  475.85   38.10
   6  -4 -12  456.65   37.30
  -6  -4  12  455.15   41.50
  -8   4  14   82.09   19.50
   8   4 -14  119.29   18.30
   8   4 -14   71.79   18.10
  -8   4  14   95.89   16.50
  -8   4  14   90.09   16.80
   8   4 -14  116.79   19.20
   8  -4 -14  111.79   19.60
   8  -4 -14   68.39   15.30
   8  -4 -14   95.59   16.50
  -8  -4  14  105.19   18.60
  -8  -4  14   97.49   19.40
  -8  -4  14   59.29   18.80
  10   4 -16  302.27   35.10
  10   4 -16  380.06   39.60
  10   4 -16  363.16   37.00
 -10   4  16  388.06   35.90
 -10   4  16  385.66   41.10
 -10   4  16  448.16   35.80
  10  -4 -16  408.16   35.40
 -10  -4  16  417.66   43.00
 -10  -4  16  358.36   37.20
  10  -4 -16  385.86   38.80
 -10  -4  16  416.56   37.20
 -12   4  18  139.39   20.70
 -12   4  18  145.49   22.70
  12   4 -18  109.59   22.80
  12   4 -18   75.09   18.10
  12   4 -18  110.99   20.40
  12  -4 -18  157.28   26.60
  12  -4 -18  149.39   24.70
 -12  -4  18   76.09   25.70
 -12  -4  18  134.09   25.00
 -12  -4  18  100.09   20.70
  12  -4 -18  194.98   23.60
 -14   4  20   46.90   17.70
 -14   4  20   23.60   13.70
  14   4 -20   43.20   22.00
  14   4 -20   23.20   13.40
  14   4 -20   19.80   16.60
 -14  -4  20   20.20   19.00
  14  -4 -20   56.19   22.30
  14  -4 -20   28.40   16.10
 -14  -4  20   20.50   25.80
 -14  -4  20   13.30   15.50
  16   4 -22   15.90   13.30
 -16   4  22   19.30   16.70
  16   4 -22   20.20   17.40
 -16   4  22   -6.90   12.70
 -16  -4  22   15.80   15.60
  16  -4 -22   13.10   18.90
 -16  -4  22   16.20   19.70
  16  -4 -22   28.00   23.70
  21   5 -15   38.60   15.20
 -21   5  15   49.60   28.50
 -21   5  15   30.40   15.40
 -21   5  15   34.50   19.80
  21   5 -15   34.50   15.70
  21  -5 -15   26.70   19.70
  21  -5 -15   23.80   17.10
  21  -5 -15   75.89   23.30
 -21  -5  15   14.50   21.80
 -19   5  13   31.40   17.90
  19   5 -13   21.10   13.20
 -19   5  13    9.10   15.60
  19   5 -13   17.50   10.80
 -19   5  13   -8.00   20.60
 -19  -5  13    3.10   11.10
  19  -5 -13   -7.60   15.80
  19  -5 -13    6.50   15.00
  19  -5 -13   36.70   18.30
 -19  -5  13    4.40   13.70
  17   5 -11   41.40   18.70
 -17   5  11   33.00   18.80
 -17   5  11   42.40   17.50
 -17   5  11   65.99   17.60
  17   5 -11   38.00   11.40
  17  -5 -11   18.90   15.40
  17  -5 -11   54.49   18.50
 -17  -5  11   43.10   12.90
 -17  -5  11   26.00   11.40
  17  -5 -11   40.90   17.60
  15   5  -9   17.10   11.10
  15   5  -9    9.30   14.80
 -15   5   9   19.60   13.80
 -15   5   9   24.50   16.70
 -15   5   9   45.10   17.20
  15  -5  -9   33.50   14.20
  15  -5  -9   19.00   14.10
 -15  -5   9    7.80    9.50
  15  -5  -9    5.20   11.60
 -15  -5   9    3.40    9.20
  13   5  -7    9.30    9.40
 -13   5   7    1.20   13.20
 -13   5   7   33.60   14.10
  13   5  -7    9.10    7.70
 -13   5   7   11.20   14.40
 -13  -5   7   26.40    9.40
  13  -5  -7   21.90   12.70
 -13  -5   7   11.00    8.60
  13  -5  -7   15.80   14.10
  11   5  -5   73.19   10.70
  11   5  -5   76.99   10.40
 -11   5   5   50.89   19.90
 -11   5   5   75.59   17.30
 -11   5   5   86.49   17.20
 -11  -5   5   86.49   11.30
  11  -5  -5   78.79   18.30
 -11  -5   5   90.69   11.40
  11  -5  -5   70.69   17.90
  11  -5  -5   51.39   15.10
  -9   5   3   89.49   16.10
   9   5  -3   77.69   10.10
  -9   5   3  124.09   17.40
   9   5  -3   72.69    9.80
  -9   5   3   83.89   17.90
   9  -5  -3   69.19   17.20
  -9  -5   3   84.79    9.80
  -9  -5   3   74.89   10.20
   9  -5  -3   62.99   15.10
   9  -5  -3   82.09   16.40
  -7   5   1   74.69   15.00
  -7   5   1   85.69   18.20
  -7   5   1   72.29   16.20
  -7  -5   1   67.89    9.00
   7  -5  -1   50.09   15.20
  -7  -5   1   70.59    8.10
   7  -5  -1   56.89   16.00
   7  -5  -1   58.89   14.10
   5   5   1   39.70    5.10
  -5   5  -1   46.10   14.20
  -5   5  -1    7.90   10.50
  -5   5  -1   13.70   10.20
   5  -5   1   26.60   12.70
  -5  -5  -1   35.20    5.40
   5  -5   1   46.00   13.70
   5  -5   1   22.90   11.10
  -3   5  -3  430.86   38.50
  -3   5  -3  415.86   35.50
   3   5   3  432.86   31.40
   3   5   3  490.85   31.10
  -3  -5  -3  482.35   31.10
   3  -5   3  480.15   41.20
   3  -5   3  466.45   36.90
  -3  -5  -3  435.16   31.00
   3  -5   3  453.05   37.80
  -1   5  -5   62.59   13.00
   1   5   5   77.59    9.70
   1   5   5   70.49    9.40
  -1   5  -5   68.39   16.00
  -1  -5  -5   73.99    9.20
   1  -5   5   52.19   14.40
   1  -5   5   66.89   12.80
   1  -5   5   59.29   14.00
   1  -5   5   39.80   14.50
   1   5  -7   70.49   15.40
  -1   5   7   77.39   11.30
  -1   5   7   68.29   10.70
   1   5  -7   65.29   13.30
   1  -5  -7   67.89   10.40
  -1  -5   7   58.39   13.10
  -1  -5   7   54.59   13.80
  -1  -5   7   59.59   14.80
  -1  -5   7   60.79   15.70
   1  -5  -7   74.19   11.70
  -3   5   9  159.28   17.80
  -3   5   9  168.88   17.90
   3   5  -9  138.99   21.10
   3   5  -9  144.39   19.50
  -3  -5   9  176.08   22.30
  -3  -5   9  182.88   24.40
   3  -5  -9  155.98   16.90
  -3  -5   9  191.08   23.20
   3  -5  -9  161.68   19.40
   5   5 -11  104.09   19.10
   5   5 -11  121.89   21.60
  -5   5  11  135.19   17.50
  -5   5  11  103.99   16.60
  -5  -5  11  121.49   19.20
   5  -5 -11  114.99   17.70
   5  -5 -11  123.29   16.20
  -5  -5  11  122.49   20.90
  -5  -5  11  101.79   18.90
   7   5 -13   17.40   14.20
   7   5 -13   10.40   10.00
  -7   5  13   15.10    9.60
  -7   5  13   33.20   12.30
   7   5 -13   24.10   14.20
   7  -5 -13   32.20   11.50
  -7  -5  13   19.10   14.10
  -7  -5  13   29.90   16.20
  -7  -5  13   15.60   14.10
   7  -5 -13   13.90   12.30
   9   5 -15   95.99   18.30
  -9   5  15  178.68   29.00
  -9   5  15  166.98   21.50
  -9   5  15  135.79   20.90
   9   5 -15  117.99   20.80
   9   5 -15  113.29   21.90
   9  -5 -15  189.18   24.90
  -9  -5  15  199.78   31.10
  -9  -5  15  110.69   21.00
   9  -5 -15  163.38   23.60
  -9  -5  15  110.79   20.90
   9  -5 -15  159.58   19.70
 -11   5  17   37.00   14.20
 -11   5  17   59.19   16.70
  11   5 -17    2.20   15.10
  11   5 -17   46.60   17.20
  11   5 -17   20.10   12.80
 -11  -5  17   75.69   19.80
 -11  -5  17   42.60   18.30
  11  -5 -17   12.30   15.90
 -11  -5  17   26.90   16.00
  11  -5 -17   22.40   13.30
  13   5 -19    2.20   14.90
 -13   5  19   43.40   16.90
  13   5 -19   11.30   18.20
 -13   5  19   -2.10   12.30
  13   5 -19    1.40   11.30
 -13  -5  19   20.50   15.40
 -13  -5  19   10.80   15.80
  13  -5 -19   16.30   17.90
  13  -5 -19   10.00   13.20
 -13  -5  19  -10.00   23.10
  15   5 -21   -9.30   11.40
 -15   5  21   15.50   15.30
  15   5 -21   -5.10   16.00
 -15   5  21   27.40   14.90
 -15  -5  21   34.30   17.70
  15  -5 -21   22.10   20.20
 -15  -5  21   16.70   16.30
  15  -5 -21    2.50   14.70
  20   6 -14    7.10   11.10
 -20   6  14   15.00   20.50
 -20   6  14    2.30   16.90
 -20   6  14  -10.30   14.90
  20   6 -14   21.30   14.10
  20  -6 -14   -1.40   17.00
  20  -6 -14   19.90   16.00
 -20  -6  14  -10.60    5.40
 -18   6  12   27.50   22.90
  18   6 -12    6.20   12.50
  18   6 -12    5.10    8.60
 -18   6  12   -1.80   11.70
 -18   6  12   -9.50   13.30
  18  -6 -12   10.80   15.60
 -18  -6  12    5.20   10.70
  18  -6 -12   32.30   15.90
  18  -6 -12   18.30   16.20
 -18  -6  12    3.10   10.30
  16   6 -10   36.10   10.50
 -16   6  10   45.50   16.70
 -16   6  10   46.90   18.60
  16   6 -10   33.30   12.30
 -16   6  10   94.39   22.20
  16  -6 -10   48.60   20.50
 -16  -6  10   53.19   12.80
  16  -6 -10   42.90   19.60
 -16  -6  10   27.80   11.30
  16  -6 -10   56.39   19.00
 -14   6   8   76.39   21.50
  14   6  -8   65.79   12.90
 -14   6   8   89.39   21.10
 -14   6   8   71.99   23.00
  14   6  -8   76.89   13.80
 -14  -6   8   59.89   12.70
 -14  -6   8   73.49   12.70
  14  -6  -8   80.49   19.80
  14  -6  -8   54.99   17.70
  14  -6  -8   96.69   23.70
 -12   6   6   53.89   18.80
  12   6  -6   50.39    9.80
 -12   6   6   80.49   17.60
  12   6  -6   53.39   11.40
 -12   6   6   78.49   18.60
  12  -6  -6   66.19   17.00
 -12  -6   6   58.49   12.30
  12  -6  -6   75.89   17.90
 -12  -6   6   60.19   11.40
  12  -6  -6   58.59   17.60
 -10   6   4   27.60   13.90
 -10   6   4   40.10   15.60
  10   6  -4   32.20    9.10
  10   6  -4   25.30    7.20
 -10   6   4   27.90   14.00
  10  -6  -4   39.40   15.60
  10  -6  -4   25.80   16.40
 -10  -6   4   34.60    8.50
 -10  -6   4   40.60   11.30
  10  -6  -4    6.00   13.00
  -8   6   2  390.86   39.20
  -8   6   2  453.15   39.40
  -8   6   2  398.76   35.50
   8   6  -2  376.46   28.00
   8   6  -2  366.56   29.20
   8  -6  -2  457.35   40.50
   8  -6  -2  400.86   37.60
   8  -6  -2  430.56   37.50
  -8  -6   2  431.96   28.30
  -8  -6   2  362.36   28.10
   6   6   0  139.99   14.80
  -6   6   0  146.49   21.40
  -6   6   0  157.08   21.60
  -6   6   0  186.38   25.00
   6   6   0  159.08   13.00
   6  -6   0  213.28   26.10
  -6  -6   0  145.29   13.60
   6  -6   0  198.08   25.90
   6  -6   0  135.49   20.30
   4   6   2  433.86   31.20
  -4   6  -2  481.75   38.00
  -4   6  -2  478.35   40.90
  -4   6  -2  461.65   40.90
   4   6   2  441.06   32.40
   4  -6   2  474.85   39.70
   4  -6   2  494.45   38.80
  -4  -6  -2  450.75   31.80
  -4  -6  -2  441.56   31.30
   4  -6   2  484.55   42.70
  -2   6  -4  144.79   21.40
   2   6   4  143.89   14.70
  -2   6  -4  120.69   17.80
   2   6   4  151.18   14.00
   2  -6   4  149.39   21.50
   2  -6   4  149.19   22.80
   2  -6   4  113.29   22.10
  -2  -6  -4  148.89   14.00
   2  -6   4  118.79   18.00
   0   6   6   74.69   11.10
   0   6  -6   83.69   17.60
   0   6   6   78.89   11.90
   0   6  -6   58.69   14.20
   0  -6   6   62.79   16.70
   0  -6   6   56.29   17.00
   0  -6  -6   71.79   10.70
   0  -6  -6   81.49   12.60
   0  -6   6   54.29   15.20
   0  -6   6   69.99   14.80
   2   6  -8   45.20   13.40
  -2   6   8   70.09   11.60
  -2   6   8   65.99   12.20
   2   6  -8   51.79   16.80
  -2  -6   8   54.29   14.10
  -2  -6   8   40.10   15.50
  -2  -6   8   70.49   15.80
   2  -6  -8   69.19   11.60
   2  -6  -8   73.49   13.40
  -2  -6   8   44.80   15.70
   4   6 -10    2.90   10.90
   4   6 -10   30.90   16.50
  -4   6  10   18.10    9.80
  -4   6  10   19.60    9.90
  -4  -6  10   12.50   13.80
  -4  -6  10    7.60   13.40
  -4  -6  10   16.20   12.40
   6   6 -12   10.70   16.00
   6   6 -12   21.10   11.60
  -6   6  12   18.00    9.80
  -6   6  12   11.80   10.50
   6  -6 -12   19.00   10.10
  -6  -6  12   13.40   21.40
   6  -6 -12   24.20   14.40
  -6  -6  12   11.80   15.80
  -6  -6  12   19.20   14.00
   8   6 -14   -6.70   10.10
   8   6 -14    5.80   15.20
  -8   6  14  -10.40    9.40
  -8   6  14   -3.30    8.80
  -8  -6  14    2.70   13.60
   8  -6 -14   -9.10   12.60
  -8  -6  14    0.60   13.00
  -8  -6  14  -11.70   14.60
   8  -6 -14  -12.40    8.30
 -10   6  16   59.09   15.90
  10   6 -16   75.09   19.70
  10   6 -16   49.20   14.50
 -10   6  16   67.39   17.10
  10   6 -16   39.20   20.70
  10  -6 -16   76.89   20.70
  10  -6 -16   38.00   13.70
 -10  -6  16   45.60   20.90
 -10  -6  16   58.49   18.10
 -10  -6  16   37.70   16.70
 -12   6  18   12.90   15.40
  12   6 -18   -5.70   12.50
  12   6 -18   -4.50   15.20
 -12   6  18   14.40   10.90
 -12  -6  18  -41.30   20.80
 -12  -6  18    1.00   14.80
 -12  -6  18   23.20   17.80
  12  -6 -18   -4.60   18.30
  12  -6 -18    4.50   11.20
  14   6 -20  -10.10   14.60
 -14   6  20    6.10   13.80
  14  -6 -20   28.70   15.40
  14  -6 -20    2.00   19.70
  19   7 -13   57.59   17.80
 -19   7  13  105.59   24.80
 -19   7  13  146.69   27.40
  19   7 -13   62.09   16.70
 -19  -7  13   63.09   15.00
  19  -7 -13  114.29   25.30
  19  -7 -13  115.59   25.60
 -17   7  11  108.19   23.10
 -17   7  11  130.79   29.30
 -17   7  11  122.99   24.00
  17   7 -11   61.09   15.70
  17   7 -11   69.49   14.40
  17  -7 -11  126.69   24.20
  17  -7 -11  131.79   28.50
 -17  -7  11  108.39   16.90
  17  -7 -11  114.09   23.20
 -17  -7  11   79.29   15.30
 -15   7   9  -35.00   17.20
  15   7  -9    1.80    8.10
  15   7  -9   10.40   11.60
 -15   7   9    6.70   15.10
 -15   7   9   18.00   15.00
  15  -7  -9   -9.80   12.50
  15  -7  -9    2.00   14.90
 -15  -7   9   -2.70   10.00
  15  -7  -9    9.40   16.00
 -13   7   7  133.49   23.10
  13   7  -7  102.59   14.30
 -13   7   7  110.69   26.30
 -13   7   7  141.59   38.70
  13   7  -7   83.69   14.60
 -13  -7   7   87.09   14.00
  13  -7  -7  111.29   23.40
  13  -7  -7  113.49   22.40
  13  -7  -7  140.39   26.40
 -11   7   5  238.18   32.80
 -11   7   5  264.07   28.90
 -11   7   5  190.28   26.40
  11   7  -5  192.08   20.50
  11   7  -5  171.38   17.60
  11  -7  -5  186.58   28.50
 -11  -7   5  171.18   18.20
  11  -7  -5  213.58   29.40
 -11  -7   5  188.78   18.30
  -9   7   3  109.89   21.20
   9   7  -3  109.29   15.30
   9   7  -3  118.99   12.30
  -9   7   3   85.89   22.10
  -9   7   3  109.49   36.50
  -9  -7   3  115.19   13.30
   9  -7  -3   76.49   20.10
   9  -7  -3  105.29   20.80
  -9  -7   3  122.19   13.00
   9  -7  -3  107.79   20.80
  -7   7   1   82.09   17.10
  -7   7   1   77.49   18.30
  -7   7   1   50.49   15.90
   7   7  -1   64.29   10.80
   7  -7  -1   90.09   19.90
   7  -7  -1   88.79   18.90
   7  -7  -1   72.69   18.20
  -7  -7   1   59.09    9.70
   5   7   1  621.14   42.20
  -5   7  -1  602.74   50.99
  -5   7  -1  595.14   47.00
   5   7   1  610.84   40.40
  -5   7  -1  604.74   50.49
   5  -7   1  551.14   47.70
   5  -7   1  618.74   49.70
   5  -7   1  557.94   51.99
  -5  -7  -1  593.24   41.10
  -5  -7  -1  595.24   40.40
  -3   7  -3  116.89   20.40
  -3   7  -3   96.39   16.70
   3   7   3  106.39   14.50
   3   7   3  104.69   12.10
   3  -7   3   97.49   17.50
  -3  -7  -3  102.39   12.70
   3  -7   3  115.59   20.70
   3  -7   3   70.49   18.90
   1   7   5  509.95   34.00
  -1   7  -5  401.06   44.80
  -1   7  -5  445.36   41.90
   1   7   5  460.85   34.60
   1  -7   5  433.16   41.00
   1  -7   5  526.95   42.00
   1  -7   5  441.16   43.40
  -1  -7  -5  441.76   33.30
  -1  -7  -5  417.86   33.30
   1  -7   5  449.16   39.00
   1   7  -7  102.19   21.20
  -1   7   7  121.79   15.90
  -1   7   7  117.69   15.70
   1   7  -7   96.69   17.00
  -1  -7   7   83.09   19.10
  -1  -7   7   91.39   18.90
  -1  -7   7  122.19   21.50
   1  -7  -7  160.68   18.30
  -1  -7   7   90.69   16.80
   1  -7  -7  118.59   15.20
   3   7  -9   25.40   15.30
  -3   7   9   40.20   11.80
   3   7  -9   30.30   12.50
  -3   7   9   56.19   11.80
   3  -7  -9   51.69   13.90
  -3  -7   9   49.70   17.10
  -3  -7   9   17.60   15.30
  -3  -7   9   38.70   13.90
   3  -7  -9   54.49   11.50
  -3  -7   9   12.80   14.10
  -5   7  11   27.00   11.10
   5   7 -11   29.40   16.40
  -5   7  11   25.70   10.60
   5   7 -11   -2.90   10.80
  -5  -7  11    8.30   14.50
  -5  -7  11   -2.10   14.40
  -5  -7  11   57.79   26.40
   5  -7 -11   15.60    9.80
   5  -7 -11   11.80   12.50
  -7   7  13   56.69   13.00
  -7   7  13   23.30   12.60
   7   7 -13   22.40   13.80
   7   7 -13   11.50   15.80
   7  -7 -13   38.70   12.20
   7  -7 -13   22.10   14.00
  -7  -7  13   53.59   15.80
  -7  -7  13    3.50   18.40
  -7  -7  13   28.90   14.80
  -7  -7  13   25.80   16.40
  -9   7  15   43.00   15.30
   9   7 -15   21.60   12.60
   9   7 -15   45.30   21.50
  -9   7  15   34.30   13.50
   9  -7 -15   31.80   16.40
   9  -7 -15   17.30   11.10
  -9  -7  15   69.79   20.00
  -9  -7  15   24.70   16.10
  -9  -7  15    9.00   14.20
  11   7 -17    6.80   11.90
  11   7 -17   12.20   16.10
 -11   7  17  -14.70   10.10
 -11   7  17   12.50   12.40
  11  -7 -17   18.60   15.70
 -11  -7  17   37.50   13.20
 -11  -7  17   10.00   15.90
 -16   8  10   22.70   17.50
  16   8 -10   14.00    9.70
  16   8 -10   11.30   13.50
 -16   8  10   59.89   17.10
  16  -8 -10    7.40   17.70
 -16  -8  10   16.30   10.90
 -16  -8  10    4.40   10.60
  16  -8 -10   16.70   16.00
  14   8  -8   97.59   16.50
 -14   8   8   88.79   20.80
 -14   8   8  106.49   22.70
  14   8  -8   87.89   13.90
 -14  -8   8  111.59   16.00
  14  -8  -8  162.98   26.90
  14  -8  -8  107.89   24.80
  14  -8  -8  163.38   30.80
 -14  -8   8   91.99   15.50
  12   8  -6   20.90    8.00
 -12   8   6    0.30   17.50
 -12   8   6   23.40   16.10
 -12   8   6   20.90   14.80
  12   8  -6   -1.00    9.60
  12  -8  -6   45.90   15.40
 -12  -8   6   14.90    8.90
  12  -8  -6   18.20   19.70
 -12  -8   6   14.10    9.40
  12  -8  -6   34.20   16.10
  10   8  -4   83.89   14.00
 -10   8   4  111.29   21.40
 -10   8   4  120.89   23.20
  10   8  -4   91.09   12.30
 -10   8   4   98.39   23.40
  10  -8  -4  153.68   24.30
 -10  -8   4   77.09   12.30
 -10  -8   4  105.19   13.10
  10  -8  -4   79.49   18.80
  -8   8   2   63.69   16.80
  -8   8   2   49.99   17.00
  -8   8   2   16.40   16.00
   8   8  -2   34.30   10.30
  -8  -8   2   51.79    9.80
  -8  -8   2   45.30    9.20
   8  -8  -2   45.20   16.40
   8  -8  -2   83.59   19.30
  -6   8   0   28.90   14.40
   6   8   0   13.10    6.60
   6   8   0   17.10    8.50
  -6   8   0   23.60   16.50
  -6   8   0   13.30   14.10
   6  -8   0   22.60   17.00
   6  -8   0   20.60   14.60
  -6  -8   0   18.70    7.80
   6  -8   0   36.90   17.00
  -4   8  -2   53.59   17.80
  -4   8  -2   82.39   16.50
   4   8   2   57.39    9.70
   4   8   2   74.39   12.20
   4  -8   2   73.19   18.20
  -4  -8  -2   93.99   12.00
   4  -8   2   77.99   20.00
   4  -8   2   96.39   18.60
  -2   8  -4   39.30   16.10
   2   8   4   32.40    9.20
   2   8   4   42.10   10.30
  -2   8  -4   43.00   13.60
   2  -8   4   42.20   16.10
   2  -8   4   47.80   15.70
   2  -8   4   64.79   16.20
  -2  -8  -4   37.00    9.60
   0   8   6    6.80    8.70
   0   8   6   12.50    9.00
   0   8  -6   -0.80   11.20
   0   8  -6    2.80   13.90
   0  -8  -6   13.20   10.60
   0  -8   6    5.30   12.50
   0  -8   6    3.70   11.60
   0  -8  -6    8.30    8.20
   0  -8   6   -2.90   12.80
   0  -8   6   18.00   15.10
   2   8  -8   32.00   17.00
   2   8  -8   45.10   13.30
  -2   8   8   34.10   11.00
  -2   8   8   36.70   11.50
  -2  -8   8   29.20   14.70
  -2  -8   8   60.29   19.30
   2  -8  -8   44.70   14.30
  -2  -8   8   35.40   14.90
   2  -8  -8   33.50   10.30
  -2  -8   8   37.40   17.10
  -4   8  10  141.19   19.20
   4   8 -10  112.89   18.80
   4   8 -10  110.79   22.50
  -4   8  10  166.48   20.10
  -4  -8  10  119.59   23.20
  -4  -8  10  138.29   25.40
   4  -8 -10  148.09   18.10
  -4  -8  10   83.99   18.30
   4  -8 -10  179.48   24.30
   6   8 -12   56.79   19.50
  -6   8  12   62.39   14.50
  -6   8  12   49.30   15.00
  -6  -8  12   96.29   22.80
  -6  -8  12   72.89   18.30
  -6  -8  12   69.39   19.50
   6  -8 -12   69.79   14.40
   6  -8 -12   78.49   20.00
  -8   8  14  188.08   22.50
   8   8 -14  112.79   24.60
  -8   8  14  126.19   25.90
  -8  -8  14  138.59   24.50
  -8  -8  14  106.79   21.70
   8  -8 -14  152.18   19.80
  10   8 -16    3.20   12.90
  10   8 -16  -18.50   15.30
 -10   8  16  -11.90   10.20
 -10   8  16    3.80   10.10
  10  -8 -16    0.40    8.90
  10  -8 -16   -3.00   10.30
 -10  -8  16   12.30   17.00
 -10  -8  16    0.50    6.40
  15   9  -9    8.30    9.20
 -15   9   9  -10.00   14.90
  15   9  -9    2.30   12.10
 -15   9   9    5.50   16.90
 -15  -9   9  -10.40    9.40
  15  -9  -9   16.60   22.20
 -15  -9   9   17.80   11.00
  15  -9  -9   22.80   23.60
 -13   9   7   15.70   16.80
  13   9  -7   16.50   11.40
 -13   9   7    9.60   15.00
  13   9  -7    1.80    7.40
 -13  -9   7  -13.80    8.10
 -13  -9   7    6.60    9.40
  13  -9  -7   12.40   13.90
  13  -9  -7   33.50   20.80
  11   9  -5   48.40   12.60
 -11   9   5   58.19   20.10
 -11   9   5   69.19   18.90
 -11  -9   5   49.40   11.40
  11  -9  -5   43.20   21.00
 -11  -9   5   47.10   11.20
  11  -9  -5   69.59   18.50
   9   9  -3   22.30    7.00
  -9   9   3   26.90   15.50
  -9   9   3   19.20   18.20
   9   9  -3   23.10   10.50
  -9  -9   3   13.80    8.40
  -9  -9   3   24.30    9.40
   9  -9  -3   37.20   16.10
   9  -9  -3   22.40   19.30
  -7   9   1   10.10   13.10
  -7   9   1    3.20   13.00
   7   9  -1   -6.20    8.00
   7  -9  -1   21.90   25.70
   7  -9  -1   -2.20   11.90
  -7  -9   1   -4.80    7.00
  -5   9  -1   23.30   13.40
   5   9   1   22.50    7.70
   5   9   1   28.40    9.90
  -5   9  -1   12.70   16.10
   5  -9   1   24.70   14.70
   5  -9   1   -6.80   13.70
  -5  -9  -1   20.10    8.60
  -5  -9  -1   19.90    8.20
  -3   9  -3   12.30   15.00
   3   9   3   40.50    9.30
   3   9   3   19.20    9.70
  -3   9  -3   30.60   13.60
   3  -9   3   22.40   17.70
   3  -9   3   38.30   15.40
  -3  -9  -3   20.40    9.10
   3  -9   3   27.90   15.40
   1   9   5   17.10    9.90
  -1   9  -5   11.00   15.90
  -1   9  -5    9.00   11.60
   1   9   5    6.30    8.60
   1  -9   5   13.60   13.70
   1  -9   5  -11.30   30.60
   1  -9   5    5.80   13.20
  -1  -9  -5   33.70   10.00
  -1  -9  -5   19.80    9.30
  -1   9   7   -7.60    8.20
   1   9  -7   -8.00   13.70
  -1   9   7   -5.00    9.10
   1   9  -7    5.70   10.90
  -1  -9   7    9.40   14.70
   1  -9  -7    0.40   12.00
  -1  -9   7    1.60   12.20
   1  -9  -7   -5.80    7.50
   3   9  -9    9.30   12.20
  -3   9   9   24.10   12.10
   3   9  -9    4.60   17.10
  -3  -9   9   11.90   14.90
  -3  -9   9   17.10   14.70
  -3  -9   9   47.20   20.30
   3  -9  -9   54.19   14.90
   3  -9  -9   35.90   11.20
   5   9 -11   42.30   32.10
  -5   9  11   58.89   14.90
  -5   9  11   54.79   15.20
   5  -9 -11   70.69   14.40
  -5  -9  11   46.00   18.90
   7   9 -13    6.20   17.90
   7   9 -13    9.10   10.50
  -7   9  13   13.70   10.50
  -7   9  13    9.90   12.70
   7  -9 -13  -11.10    8.80
  -7  -9  13    1.60   15.40
  -7  -9  13   -2.00    5.80
  10  10  -4   11.00   10.40
 -10  10   4   -4.20   13.20
  10  10  -4    5.60    7.30
 -10  10   4    2.30   13.90
 -10 -10   4   -1.80    8.20
  10 -10  -4   28.40   21.00
 -10 -10   4    7.20    8.60
  10 -10  -4   17.60   20.80
  -8  10   2   32.70   16.60
   8  10  -2   11.70   10.10
  -8  10   2   33.40   17.00
  -8 -10   2   24.20    9.30
  -8 -10   2   27.20    9.70
   8 -10  -2   36.60   17.70
   8 -10  -2   21.40   15.50
   6  10   0   -1.40    6.40
  -6  10   0  -12.70   14.10
   6  10   0   10.90    8.70
  -6 -10   0    6.30    7.90
   6 -10   0    8.40   12.70
   6 -10   0  -20.50   15.90
   4  10   2   69.39   13.00
  -4  10  -2   99.69   38.10
   4  10   2   72.29   11.30
  -4 -10  -2   61.99   12.10
   4 -10   2   64.39   19.00
   4 -10   2   32.70   18.30
   2  10   4    3.70   12.60
  -2  10  -4   -6.80   24.60
   2  10   4    4.60    9.70
  -2  10  -4   -2.10   19.30
  -2 -10  -4   12.70    8.80
   2 -10   4    3.20   16.90
   2 -10   4    9.30   13.60
   0  10   6    4.70    9.60
   0  10  -6    3.70   10.80
   0  10   6    1.20    9.30
   0 -10   6   19.50   18.60
   0 -10  -6   -6.70    3.70
   0 -10   6   46.50   18.60
   0 -10  -6   -3.00    8.20
  -2  10   8  -12.10    8.60
   2  10  -8   -7.00   10.20
  -2  10   8   11.10   10.50
   2  10  -8  -18.40   14.90
   2 -10  -8   -6.40    8.20
  -2 -10   8    3.20   14.90
   2 -10  -8    6.00    5.10
  -2 -10   8   10.50   13.80
  -4 -10  10   13.40   14.00
  24   0 -17  -13.30   10.70
 -24   0  17    0.70   17.70
 -24   0  17   28.50   15.80
  24   0 -17   -3.50    8.10
 -22   0  15    1.50   14.00
  22   0 -15    0.40   16.30
 -22   0  15   -2.70    9.90
  22   0 -15    0.70   10.80
 -22   0  15    3.50   16.50
  22   0 -15    7.90    9.70
 -20   0  13  -35.20   18.90
  20   0 -13    3.80    8.10
  20   0 -13   -0.40   12.40
 -20   0  13  -19.00   12.00
  20   0 -13    8.60   14.40
 -20   0  13    1.30   10.20
  18   0 -11   -3.10   12.00
 -18   0  11   12.00   16.00
  18   0 -11  -14.60   10.10
 -18   0  11   -8.60   11.30
  18   0 -11    0.60    7.90
 -18   0  11  -10.30   16.50
  16   0  -9   -5.90    8.90
 -16   0   9    8.70    9.40
  16   0  -9   10.40   10.60
 -16   0   9   -0.30   10.00
  16   0  -9   -2.30    7.60
 -16   0   9    2.50    8.30
 -14   0   7   -2.60    7.10
  14   0  -7   -2.90    7.30
 -14   0   7   -3.40    4.50
  14   0  -7    3.00    7.00
  14   0  -7   -2.80    7.70
 -14   0   7   -4.90    7.40
  12   0  -5    3.50    7.40
 -12   0   5   10.80    7.50
  12   0  -5    9.70    7.60
 -12   0   5   -3.40    6.10
 -10   0   3    2.30    7.10
  10   0  -3   10.70    7.80
  10   0  -3    2.60    7.30
   8   0  -1   -1.40    6.00
  -8   0   1    6.60    6.60
   8   0  -1    2.50    6.50
   6   0   1    2.40    5.20
   6   0   1    0.10    5.90
   4   0   3    7.70    5.50
  -4   0  -3    7.20    6.00
   4   0   3    1.80    5.60
   2   0   5   -2.30    5.40
   2   0   5   -7.10    5.30
  -2   0  -5    6.00    6.10
   0   0  -7   11.30    6.80
   0   0  -7   26.40    7.50
   0   0   7   14.40    7.70
   0   0   7    7.90    6.30
   0   0  -7   14.70    6.80
   0   0   7    0.10    7.00
  -2   0   9    3.60    8.00
   2   0  -9   -1.40    8.00
  -2   0   9   -1.50    7.80
  -2   0   9   -2.80    7.30
   2   0  -9   -1.20    6.60
   2   0  -9   -6.60    6.00
   4   0 -11   -4.70    6.70
  -4   0  11   -0.90    8.70
  -4   0  11    5.60    8.40
   4   0 -11    0.60    8.50
  -4   0  11    1.10    7.60
   4   0 -11    5.20    7.70
   6   0 -13  -11.40    7.50
  -6   0  13   -1.60    9.10
   6   0 -13    7.90    7.20
   6   0 -13    3.20    8.50
  -8   0  15    2.80   11.80
   8   0 -15    0.60    9.60
   8   0 -15    4.40   10.50
  -8   0  15   -2.50   10.50
  -8   0  15    4.80   11.40
   8   0 -15    5.90   10.10
 -10   0  17    0.20   13.20
  10   0 -17  -14.90    8.00
  10   0 -17   16.10   13.80
  10   0 -17   -4.80   11.40
 -10   0  17   -5.10   12.10
 -10   0  17   -8.50   11.40
  12   0 -19    6.60   11.40
  12   0 -19    3.60   13.80
  12   0 -19   -5.40   11.90
 -12   0  19   16.10   15.30
 -12   0  19    1.90   17.90
 -12   0  19   -3.30   11.30
  14   0 -21    0.10   12.30
 -14   0  21   12.90   15.40
  14   0 -21  -10.80   15.80
  14   0 -21   13.30   14.20
 -14   0  21   40.20   29.90
 -16   0  23  -39.80   14.00
 -16   0  23  -20.10   25.80
  16   0 -23   -1.50   16.00
 -16   0  23   -2.70   15.20
  16   0 -23    6.30   16.30
 -25   1  18   -2.20   12.90
  25   1 -18   17.60   15.30
  25   1 -18    3.40    7.30
 -25  -1  18   12.90    9.50
  25  -1 -18   -6.60   10.10
 -25  -1  18    5.20   13.50
  25  -1 -18    5.40   16.10
 -23   1  16    7.20   17.30
  23   1 -16   12.50   12.70
  23   1 -16    2.70    9.80
 -23   1  16   13.70   23.90
 -23   1  16   13.80   15.00
  23   1 -16  -13.10   15.60
  23  -1 -16   13.00   11.50
 -23  -1  16   19.00   15.80
 -23  -1  16   -2.30   11.50
 -23  -1  16   25.20   18.30
  23  -1 -16   18.80   15.60
  21   1 -14   10.20    8.60
 -21   1  14   18.40   17.40
  21   1 -14   -1.30   11.90
 -21   1  14   15.20   11.00
 -21   1  14   11.50   15.10
 -21  -1  14   10.80   10.90
 -21  -1  14    1.00   16.20
 -21  -1  14    3.00   13.00
  21  -1 -14   13.10   12.80
  21  -1 -14   18.60   16.00
  21  -1 -14   11.50   11.00
  19   1 -12  193.48   21.70
 -19   1  12  217.28   32.70
 -19   1  12  191.88   25.90
  19   1 -12  206.38   25.80
  19   1 -12  244.78   29.20
 -19   1  12  190.48   24.60
 -19  -1  12  185.28   22.80
  19  -1 -12  220.28   30.80
  19  -1 -12  210.58   27.40
  19  -1 -12  217.78   24.20
 -19  -1  12  151.78   27.30
 -19  -1  12  181.08   23.70
 -17   1  10  -10.20   11.90
  17   1 -10    1.40    7.50
 -17   1  10    4.20   11.50
  17   1 -10    7.00   10.10
 -17   1  10    3.70    9.40
  17  -1 -10   13.90   10.10
 -17  -1  10    1.40    8.70
  17  -1 -10    3.40   10.80
  17  -1 -10   10.60   21.10
 -17  -1  10    6.60   10.30
 -15   1   8  139.89   23.40
 -15   1   8  148.39   20.00
  15   1  -8  172.68   20.20
  15   1  -8  150.58   17.10
 -15   1   8  153.58   20.30
 -15  -1   8  137.09   18.10
 -15  -1   8  187.78   18.40
  15  -1  -8  182.18   21.30
  15  -1  -8  163.38   19.50
  15  -1  -8  182.08   23.50
 -13   1   6   57.49   12.50
  13   1  -6   67.19   10.80
 -13   1   6   64.99   14.90
  13   1  -6   75.29   12.60
 -13   1   6   94.39   14.70
  13  -1  -6   88.59   14.50
  13  -1  -6   66.99   13.30
 -13  -1   6   73.09   11.20
  13  -1  -6   70.49   14.50
 -11   1   4   97.89   14.00
 -11   1   4   97.79   14.10
  11   1  -4   88.39   12.00
  11   1  -4   95.79   13.70
 -11   1   4  131.19   16.60
  11  -1  -4  100.09   17.40
 -11  -1   4  113.99   13.20
  11  -1  -4  122.09   16.50
  11  -1  -4  137.19   16.60
  -9   1   2  146.09   18.30
   9   1  -2  135.99   13.70
   9   1  -2  141.69   14.90
  -9   1   2  128.99   16.30
   9  -1  -2  149.69   18.00
   9  -1  -2  166.08   19.40
  -9  -1   2  150.98   14.50
   9  -1  -2  143.49   18.00
  -9  -1   2  164.88   14.50
   7   1   0 2679.83  167.38
  -7   1   0 2322.17  168.58
   7   1   0 2601.44  167.28
  -7   1   0 2651.03  169.38
   7  -1   0 2748.82  171.28
   7  -1   0 2615.74  169.58
  -7  -1   0 2859.01  167.18
   7  -1   0 2743.83  169.38
  -7  -1   0 2523.25  167.08
   5   1   2  571.24   37.50
  -5   1  -2  504.75   38.90
   5   1   2  549.15   37.40
  -5   1  -2  549.05   40.30
  -5  -1  -2  520.55   37.50
  -5  -1  -2  601.34   37.10
   5  -1   2  614.54   42.20
   5  -1   2  602.14   40.50
   5  -1   2  612.04   40.00
  -3   1  -4  454.75   32.40
   3   1   4  486.85   29.60
  -3   1  -4  379.46   30.60
   3  -1   4  422.36   31.90
   3  -1   4  426.66   31.60
   3  -1   4  443.26   33.60
   3  -1   4  472.75   31.60
  -3  -1  -4  394.16   29.50
  -1   1  -6  747.03   50.39
   1   1   6  836.42   49.70
  -1   1  -6  713.43   50.59
  -1   1  -6  702.13   51.49
   1   1   6  856.71   49.40
   1  -1   6  677.03   50.19
  -1  -1  -6  740.03   49.00
   1  -1   6  684.83   51.39
  -1  -1  -6  682.53   49.00
   1   1  -8  102.59   16.50
   1   1  -8   83.09   12.40
  -1   1   8  121.29   13.80
   1   1  -8  113.19   14.10
  -1  -1   8  107.39   14.10
  -1  -1   8  121.99   14.90
  -1  -1   8   81.29   13.90
   1  -1  -8  109.89   13.90
   3   1 -10  145.09   17.70
   3   1 -10  146.39   18.20
  -3   1  10  171.18   17.80
   3   1 -10  139.29   18.70
  -3   1  10  183.78   19.30
  -3  -1  10  134.09   17.50
   3  -1 -10  130.09   16.50
  -3  -1  10  162.78   19.70
   3  -1 -10  158.38   16.90
  -3  -1  10  137.89   16.90
   3  -1 -10  158.08   17.90
   5   1 -12  307.67   25.80
  -5   1  12  257.47   26.80
   5   1 -12  295.47   27.00
  -5   1  12  295.77   24.70
  -5   1  12  261.17   24.80
   5   1 -12  261.37   25.20
   5  -1 -12  285.17   24.10
   5  -1 -12  303.67   30.20
  -5  -1  12  262.57   28.00
  -5  -1  12  254.77   25.30
  -5  -1  12  276.87   24.50
   5  -1 -12  240.88   24.60
  -7   1  14   52.99   14.80
  -7   1  14   49.30   13.00
   7   1 -14   63.19   14.50
   7   1 -14   38.40   12.50
   7   1 -14   23.30   11.70
  -7   1  14   42.80   12.90
  -7  -1  14   46.90   13.30
   7  -1 -14   60.29   12.90
  -7  -1  14   56.49   14.70
   7  -1 -14   31.90   11.80
  -7  -1  14   49.30   14.90
   7  -1 -14   41.20   12.00
  -9   1  16   -7.20   12.40
   9   1 -16   10.10   12.10
   9   1 -16   15.40    9.70
   9   1 -16   15.60   12.40
  -9   1  16   10.10   10.90
  -9   1  16    3.50   12.30
  -9  -1  16   13.20   13.20
   9  -1 -16   12.60   11.00
  -9  -1  16   -2.90   11.60
   9  -1 -16   14.60   10.90
   9  -1 -16   10.80   11.40
  -9  -1  16   11.20   13.80
 -11   1  18   39.90   15.30
 -11   1  18   61.39   17.20
  11   1 -18   29.20   13.20
  11   1 -18   24.90   15.10
 -11   1  18   85.39   22.70
  11   1 -18   55.69   15.70
  11  -1 -18   41.20   14.10
 -11  -1  18   17.10   13.80
  11  -1 -18   42.00   14.50
  11  -1 -18   20.20   13.20
 -11  -1  18   46.00   20.40
 -11  -1  18   43.70   17.50
  13   1 -20   33.30   17.90
 -13   1  20   29.80   17.00
 -13   1  20   35.60   13.90
  13   1 -20   13.50   13.00
  13   1 -20   42.10   15.70
  13  -1 -20   27.70   14.90
 -13  -1  20   56.89   16.70
 -13  -1  20    4.20   15.40
 -13  -1  20   36.70   22.50
  13  -1 -20   37.50   16.50
  13  -1 -20   17.60   15.60
  15   1 -22   13.40   18.50
 -15   1  22   16.60   16.50
  15   1 -22   12.40   15.60
 -15   1  22    1.40   15.30
  15   1 -22    3.90   13.40
 -15   1  22  -14.50   29.00
 -15  -1  22  -13.90   14.70
 -15  -1  22   -2.80   14.20
  15  -1 -22    4.70   15.20
 -15  -1  22   83.79   33.90
  15  -1 -22   13.60   13.90
  15  -1 -22  -19.60   16.10
 -24   2  17   38.70   20.80
 -24   2  17   21.10   19.60
  24   2 -17    5.40    6.40
  24   2 -17   39.20   16.70
  24  -2 -17    3.00   11.10
 -24  -2  17   62.19   19.80
 -24  -2  17    1.60    7.00
  24  -2 -17   12.20   16.50
  22   2 -15    6.20    6.90
 -22   2  15   -7.10   13.60
 -22   2  15   33.40   21.10
 -22   2  15    6.50   11.30
  22   2 -15    9.50   10.90
  22  -2 -15  -11.90   10.10
 -22  -2  15   -4.40   12.70
  22  -2 -15   18.80   17.50
 -22  -2  15    0.70   10.60
  22  -2 -15   25.80   15.50
 -20   2  13   26.80   18.00
 -20   2  13   18.20   12.30
  20   2 -13   27.60   12.00
 -20   2  13   20.20   16.20
  20   2 -13   11.60    7.00
  20  -2 -13   35.90   16.10
 -20  -2  13   23.40   12.30
 -20  -2  13   29.70   14.30
  20  -2 -13   14.20   12.80
  20  -2 -13   40.70   17.30
 -18   2  11    5.50   15.20
 -18   2  11   11.30   13.50
  18   2 -11    3.20    6.70
 -18   2  11   38.90   16.10
  18   2 -11   16.60   10.10
  18  -2 -11   22.60   15.00
 -18  -2  11   22.10   12.50
  18  -2 -11   15.50   13.50
  18  -2 -11   40.30   13.80
  16   2  -9  119.19   15.10
 -16   2   9  172.68   22.40
 -16   2   9  149.19   25.30
  16   2  -9  125.69   18.20
 -16   2   9  113.49   19.80
  16  -2  -9  182.48   26.10
  16  -2  -9  158.18   22.50
  16  -2  -9  173.58   22.90
 -16  -2   9  129.49   17.90
 -14   2   7   71.59   15.30
  14   2  -7   38.30    8.70
  14   2  -7   53.29   10.90
 -14   2   7   57.19   12.60
 -14   2   7   39.10   13.10
  14  -2  -7   51.89   13.90
  14  -2  -7   57.89   14.60
  14  -2  -7   68.69   14.90
 -14  -2   7   39.80    9.30
  12   2  -5  262.87   21.60
 -12   2   5  290.07   25.90
 -12   2   5  253.07   34.50
  12   2  -5  236.38   20.20
  12  -2  -5  296.57   25.60
 -12  -2   5  267.97   21.00
 -12  -2   5  217.08   20.70
  12  -2  -5  262.67   25.20
  12  -2  -5  281.97   27.80
 -10   2   3  782.82   61.79
 -10   2   3  915.21   63.09
  10   2  -3  953.20   59.09
  10   2  -3  913.81   59.39
 -10   2   3  893.61   64.49
 -10  -2   3  947.01   58.79
  10  -2  -3  871.21   64.99
 -10  -2   3  846.82   58.89
  10  -2  -3  994.40   63.99
  10  -2  -3  851.81   62.59
  -8   2   1  554.24   44.60
  -8   2   1  617.34   44.10
  -8   2   1  511.15   42.30
   8   2  -1  589.54   38.40
   8  -2  -1  585.04   43.50
   8  -2  -1  635.24   46.30
   8  -2  -1  558.54   43.40
  -8  -2   1  621.94   38.60
  -6   2  -1 1623.74  103.69
  -6   2  -1 1515.35  104.49
  -6   2  -1 1507.15  102.59
   6  -2   1 1609.54  105.89
   6  -2   1 1535.85  103.59
   6  -2   1 1611.74  103.29
   4   2   3 2315.77  131.89
   4   2   3 2031.70  131.79
  -4   2  -3 1942.01  134.69
  -4   2  -3 2037.60  135.79
   4  -2   3 2177.18  138.39
   4  -2   3 2033.40  135.79
   4  -2   3 2072.69  135.19
  -2   2  -5  498.45   37.60
  -2   2  -5  410.76   35.30
   2   2   5  508.75   33.20
   2   2   5  544.35   33.00
   2  -2   5  478.45   36.40
   2  -2   5  468.75   36.80
   2  -2   5  466.45   37.40
   2  -2   5  521.25   39.60
   0   2   7  623.34   42.40
   0   2  -7  533.15   50.29
   0   2   7  633.84   42.80
   0   2  -7  619.14   45.20
   0   2  -7  659.83   46.50
   0  -2  -7  549.25   42.40
   0  -2   7  629.64   46.50
   0  -2  -7  668.63   42.60
   0  -2   7  647.54   44.80
   0  -2   7  635.24   44.80
   2   2  -9  375.46   31.30
   2   2  -9  401.46   33.70
  -2   2   9  411.76   30.70
  -2   2   9  439.76   30.20
   2   2  -9  417.36   32.30
  -2  -2   9  380.16   33.50
   2  -2  -9  366.56   30.30
  -2  -2   9  378.56   31.60
   2  -2  -9  440.36   30.30
  -4   2  11   27.60    8.70
  -4   2  11   35.10    9.80
  -4   2  11   25.70    9.70
   4   2 -11   26.20    9.20
   4   2 -11   17.90    9.60
   4   2 -11   26.60   11.20
  -4  -2  11   33.40   11.50
  -4  -2  11   21.90   10.50
   4  -2 -11   25.50    8.80
  -4  -2  11   29.60   11.40
   4  -2 -11   27.40    9.80
   4  -2 -11   37.20   10.10
   6   2 -13  126.19   20.50
  -6   2  13  109.49   16.80
   6   2 -13  107.69   16.50
  -6   2  13  114.29   18.70
  -6   2  13  128.79   17.60
   6   2 -13  132.69   18.30
  -6  -2  13   92.59   19.10
  -6  -2  13  114.49   18.40
   6  -2 -13  137.29   18.80
   6  -2 -13  111.09   17.90
  -6  -2  13  117.89   17.80
   6  -2 -13  134.19   17.50
   8   2 -15   73.09   16.30
  -8   2  15   50.69   16.90
   8   2 -15   65.19   16.50
   8   2 -15   80.39   15.20
  -8   2  15   92.99   16.70
  -8   2  15   80.49   13.80
   8  -2 -15   51.39   14.60
   8  -2 -15   77.29   15.30
  -8  -2  15   76.99   16.80
  -8  -2  15   75.79   15.80
   8  -2 -15   66.99   15.00
  -8  -2  15   50.39   17.00
 -10   2  17    3.10   14.30
  10   2 -17  -15.80   17.60
 -10   2  17   21.30   12.90
  10   2 -17    1.30   11.80
 -10   2  17  -12.30   10.00
  10  -2 -17   -0.90    9.80
  10  -2 -17    7.20   11.80
  10  -2 -17    0.40   12.90
 -10  -2  17   16.60   14.40
 -10  -2  17  -20.20   12.00
 -12   2  19   34.60   13.40
  12   2 -19    5.60   15.90
 -12   2  19    5.40   13.40
  12   2 -19   38.10   16.40
  12   2 -19   22.90   15.60
 -12   2  19    6.90   19.60
  12  -2 -19   26.20   19.50
 -12  -2  19   32.10   21.40
 -12  -2  19   19.60   14.60
 -12  -2  19   15.10   15.60
  12  -2 -19   24.70   13.90
  12  -2 -19   36.20   17.60
  14   2 -21   86.89   21.50
  14   2 -21   67.09   18.50
 -14   2  21  113.49   21.00
  14   2 -21   84.09   22.30
 -14   2  21  109.19   23.50
  14  -2 -21  136.79   21.90
  14  -2 -21  130.89   24.40
 -14  -2  21  124.89   30.20
 -14  -2  21  135.99   22.30
  14  -2 -21  113.69   23.70
 -14  -2  21  145.59   27.90
 -16   2  23   15.60   17.40
  16   2 -23    6.90   15.30
  16   2 -23   -5.90   18.00
  16   2 -23   -0.80   15.70
 -16   2  23   15.60   14.30
 -16  -2  23   25.80   17.10
 -16  -2  23  -14.40   40.80
  16  -2 -23   21.40   19.40
 -16  -2  23   23.20   18.60
  16  -2 -23   14.70   14.80
 -23   3  16   41.30   20.90
 -23   3  16   42.40   25.50
  23   3 -16   80.09   20.30
 -23   3  16   54.29   19.20
  23  -3 -16   43.20   23.10
 -23  -3  16   16.90   12.90
  23  -3 -16   36.40   15.50
  23  -3 -16    2.00   21.80
 -21   3  14   67.79   19.10
 -21   3  14   75.99   20.10
 -21   3  14  121.79   34.20
  21   3 -14   57.39   15.00
  21  -3 -14   68.39   20.00
 -21  -3  14   72.69   15.80
 -21  -3  14   27.80   14.80
  21  -3 -14   51.09   18.80
  21  -3 -14   57.89   17.00
  19   3 -12   76.29   16.10
 -19   3  12   94.69   24.20
 -19   3  12  124.49   21.80
 -19   3  12  117.49   21.10
  19  -3 -12  126.79   27.00
 -19  -3  12  100.89   16.30
  19  -3 -12  110.59   23.80
  19  -3 -12  132.29   22.80
 -19  -3  12  156.88   18.60
 -17   3  10   40.20   16.70
  17   3 -10   69.79   14.60
 -17   3  10   27.40   14.50
  17   3 -10   11.60    6.50
  17  -3 -10   29.20   14.80
 -17  -3  10   23.30   10.40
  17  -3 -10   21.60   14.30
  17  -3 -10   38.70   16.20
  15   3  -8   26.00    9.40
 -15   3   8   73.99   18.10
 -15   3   8   24.10   13.60
  15   3  -8   17.20    6.40
 -15   3   8   39.00   15.30
 -15  -3   8   44.20   10.40
  15  -3  -8   29.60   13.70
  15  -3  -8   42.70   14.60
 -15  -3   8   26.10    9.80
  15  -3  -8   27.10   11.10
 -13   3   6  682.33   54.49
  13   3  -6  701.63   50.89
 -13   3   6  829.32   58.89
 -13   3   6  766.32   55.89
 -13  -3   6  662.23   50.59
 -13  -3   6  762.92   50.29
  13  -3  -6  815.42   59.29
  13  -3  -6  680.93   54.99
  13  -3  -6  809.32   56.89
  11   3  -4  648.04   43.80
 -11   3   4  576.54   47.50
 -11   3   4  601.74   50.19
 -11   3   4  676.93   49.20
 -11  -3   4  654.43   43.60
  11  -3  -4  667.03   49.40
  11  -3  -4  698.83   51.99
  -9   3   2  248.38   26.60
  -9   3   2  237.98   24.10
  -9   3   2  273.07   26.50
   9  -3  -2  228.78   25.00
   9  -3  -2  279.77   28.00
   9  -3  -2  215.78   26.60
  -9  -3   2  267.77   18.20
  -7   3   0  258.77   26.60
  -7   3   0  268.07   27.30
  -7   3   0  235.48   24.30
   7  -3   0  258.87   26.10
   7  -3   0  301.47   29.10
   7  -3   0  240.38   25.70
  -5   3  -2 1104.99   80.19
  -5   3  -2 1077.79   77.79
  -5   3  -2 1203.48   79.79
   5  -3   2 1103.29   79.39
   5  -3   2 1269.17   82.59
   5  -3   2 1195.68   78.69
  -3   3  -4 1245.78   88.79
  -3   3  -4 1312.57   90.39
   3   3   4 1402.16   85.39
   3  -3   4 1310.07   90.79
   3  -3   4 1436.56   93.39
   3  -3   4 1316.67   89.29
   1   3   6  178.08   15.00
  -1   3  -6  164.78   21.80
   1   3   6  149.19   14.60
  -1   3  -6  163.68   18.60
   1  -3   6  180.68   20.60
  -1  -3  -6  184.28   14.70
   1  -3   6  188.48   23.60
   1  -3   6  186.68   20.60
   1  -3   6  170.48   21.30
   1   3  -8  942.81   67.39
   1   3  -8  890.91   64.99
  -1   3   8  977.40   63.09
  -1   3   8 1068.99   64.09
   1   3  -8  972.30   65.99
  -1  -3   8  915.91   65.19
  -1  -3   8  867.41   65.29
   1  -3  -8  900.21   63.39
   1  -3  -8 1015.60   63.29
  -1  -3   8  924.81   67.59
  -3   3  10  313.57   25.00
   3   3 -10  251.77   26.10
  -3   3  10  350.56   25.70
   3   3 -10  297.07   27.80
   3   3 -10  286.57   28.40
  -3  -3  10  312.47   29.80
   3  -3 -10  281.57   25.50
   3  -3 -10  346.27   25.10
  -3  -3  10  273.17   26.60
   5   3 -12  217.88   25.40
   5   3 -12  206.98   24.60
   5   3 -12  237.08   23.50
  -5   3  12  227.28   22.10
  -5   3  12  223.28   21.70
  -5  -3  12  189.08   22.60
  -5  -3  12  204.38   26.30
   5  -3 -12  222.38   21.30
   5  -3 -12  183.18   22.00
  -5  -3  12  231.88   24.20
  -7   3  14  162.68   25.30
   7   3 -14  213.18   25.60
   7   3 -14  165.78   23.40
  -7   3  14  205.88   22.30
   7   3 -14  197.88   26.40
  -7   3  14  162.08   21.50
  -7  -3  14  183.28   25.00
   7  -3 -14  199.58   22.10
  -7  -3  14  199.28   28.60
   7  -3 -14  185.48   24.10
   7  -3 -14  206.88   24.00
  -7  -3  14  197.08   23.20
  -9   3  16   53.29   17.60
   9   3 -16   16.20   13.90
   9   3 -16   46.90   16.30
   9   3 -16   30.00   13.20
  -9   3  16   39.50   13.90
  -9   3  16   46.60   12.60
   9  -3 -16   31.70   13.00
  -9  -3  16   53.59   17.80
  -9  -3  16   29.20   16.00
   9  -3 -16   57.59   15.60
   9  -3 -16   53.49   18.20
  -9  -3  16   35.10   15.50
 -11   3  18  -21.50   14.00
  11   3 -18   20.50   14.50
 -11   3  18   15.00   13.10
  11   3 -18    4.30   10.20
 -11   3  18    5.70   11.40
 -11  -3  18   14.80   14.80
  11  -3 -18   15.90   12.60
  11  -3 -18   -5.90   13.20
 -11  -3  18    3.30   14.70
 -11  -3  18   -0.80   17.00
  11  -3 -18   -1.30   11.70
 -13   3  20   27.60   16.30
  13   3 -20   24.00   13.60
  13   3 -20   14.80   20.20
  13   3 -20   29.30   17.20
 -13   3  20   43.60   14.80
  13  -3 -20   15.00   14.10
 -13  -3  20   37.60   21.40
 -13  -3  20   43.90   17.90
 -13  -3  20   82.39   25.00
  13  -3 -20   37.10   15.70
 -15   3  22   -0.30   16.10
 -15   3  22   30.90   16.20
  15   3 -22   16.50   13.40
  15   3 -22  -14.20   19.60
  15   3 -22   21.60   17.20
  15  -3 -22   23.20   14.60
 -15  -3  22   73.09   30.40
  15  -3 -22   56.69   18.90
 -15  -3  22   23.00   18.70
 -15  -3  22   10.30   16.20
 -22   4  15   47.20   27.50
 -22   4  15   28.30   19.20
  22   4 -15   13.50   11.50
 -22   4  15   49.50   16.90
  22  -4 -15   64.09   19.60
 -22  -4  15   56.09   14.30
  22  -4 -15  101.79   25.60
 -22  -4  15   49.00   11.60
 -20   4  13   78.29   20.30
  20   4 -13   50.79   14.10
 -20   4  13   53.49   16.20
 -20   4  13   73.19   24.60
  20  -4 -13   79.79   20.20
 -20  -4  13   46.00   13.00
  20  -4 -13   80.29   22.00
  20  -4 -13   68.29   20.90
  18   4 -11  129.19   19.20
 -18   4  11  152.38   23.90
 -18   4  11  203.68   28.20
  18  -4 -11   91.29   20.80
 -18  -4  11  149.99   20.50
 -18  -4  11  155.18   18.80
  18  -4 -11  203.58   31.20
  18  -4 -11  184.98   27.80
 -16   4   9  108.79   19.90
 -16   4   9  111.59   25.30
  16   4  -9   67.49   14.30
 -16   4   9  107.29   21.50
  16  -4  -9  104.69   22.00
  16  -4  -9  136.59   23.70
  16  -4  -9  103.49   23.40
 -16  -4   9  111.19   14.90
 -16  -4   9  127.29   16.70
 -14   4   7  226.88   29.70
  14   4  -7  182.28   19.50
 -14   4   7  198.98   25.70
 -14   4   7  220.68   27.80
 -14  -4   7  230.48   19.20
  14  -4  -7  217.98   26.80
  14  -4  -7  215.48   26.90
 -14  -4   7  191.58   19.50
  14  -4  -7  213.18   29.60
 -12   4   5  136.79   22.40
  12   4  -5  137.09   14.90
  12   4  -5  140.89   14.40
 -12   4   5  184.78   24.40
 -12   4   5  135.49   20.40
  12  -4  -5  123.59   18.30
 -12  -4   5  156.78   13.70
  12  -4  -5  129.99   20.80
 -12  -4   5  135.39   14.30
  12  -4  -5  137.89   23.30
 -10   4   3  392.96   36.00
 -10   4   3  331.77   32.90
 -10   4   3  416.66   35.30
  10  -4  -3  389.06   34.30
  10  -4  -3  444.36   38.10
 -10  -4   3  431.46   27.00
  10  -4  -3  367.46   34.40
 -10  -4   3  370.96   27.70
  -8   4   1  196.28   22.40
  -8   4   1  206.28   25.00
  -8   4   1  212.58   25.80
   8  -4  -1  208.48   24.10
   8  -4  -1  219.98   24.10
   8  -4  -1  224.08   26.10
  -6   4  -1  359.86   32.80
  -6   4  -1  432.26   35.80
  -6   4  -1  397.76   35.50
   6  -4   1  416.46   34.40
   6  -4   1  446.26   38.00
   6  -4   1  397.46   34.80
  -4   4  -3   80.79   14.50
  -4   4  -3   96.79   14.80
   4  -4   3   88.29   17.30
   4  -4   3  103.09   16.70
   4  -4   3   89.09   14.70
   2   4   5  600.14   40.00
  -2   4  -5  561.54   43.60
   2   4   5  563.84   39.60
  -2   4  -5  617.84   46.30
  -2  -4  -5  654.13   39.80
   2  -4   5  595.14   45.80
   2  -4   5  595.24   44.50
  -2  -4  -5  512.05   40.20
   2  -4   5  671.83   49.30
   2  -4   5  618.84   46.30
   0   4   7  148.59   15.10
   0   4   7  178.48   15.90
   0   4  -7  187.88   22.80
   0   4  -7  194.08   19.70
   0  -4  -7  160.28   16.00
   0  -4   7  183.48   21.90
   0  -4   7  167.48   23.30
   0  -4   7  179.08   20.90
   0  -4  -7  159.08   15.00
   0  -4   7  171.48   20.70
  -2   4   9  228.28   19.30
   2   4  -9  200.58   21.20
  -2   4   9  188.48   18.20
   2   4  -9  205.18   24.10
  -2  -4   9  194.08   23.90
   2  -4  -9  180.68   19.80
  -2  -4   9  200.68   22.40
  -2  -4   9  206.18   22.70
   2  -4  -9  204.78   17.90
   4   4 -11  364.56   34.10
   4   4 -11  325.37   32.30
  -4   4  11  363.16   29.70
  -4   4  11  390.96   29.70
  -4  -4  11  361.76   35.20
  -4  -4  11  325.37   31.10
   4  -4 -11  332.87   28.30
   4  -4 -11  324.97   32.80
  -4  -4  11  387.46   32.70
  -6   4  13  191.88   29.80
   6   4 -13  170.08   25.60
   6   4 -13  175.88   22.90
   6   4 -13  180.78   25.20
  -6   4  13  192.78   21.00
  -6  -4  13  177.08   23.80
   6  -4 -13  177.08   20.30
  -6  -4  13  159.08   22.70
  -6  -4  13  190.38   29.10
   6  -4 -13  174.68   23.60
  -8   4  15   80.89   16.40
  -8   4  15   59.19   19.40
   8   4 -15   78.79   18.70
  -8   4  15   88.39   15.90
   8   4 -15   36.60   16.80
   8   4 -15   71.59   16.40
   8  -4 -15   36.40   13.80
   8  -4 -15  107.99   19.40
  -8  -4  15   60.19   19.30
  -8  -4  15   68.09   17.80
  -8  -4  15   65.29   17.10
   8  -4 -15   87.79   15.50
  10   4 -17  138.09   23.60
  10   4 -17  110.99   22.00
 -10   4  17  160.58   28.40
  10   4 -17  190.88   29.60
 -10   4  17  230.78   24.70
 -10   4  17  188.38   25.70
 -10  -4  17  195.58   33.60
 -10  -4  17  152.08   31.00
  10  -4 -17  214.68   24.10
  10  -4 -17  151.78   25.30
 -10  -4  17  218.28   29.90
  10  -4 -17  221.98   27.80
 -12   4  19  115.69   22.20
  12   4 -19  140.09   23.00
 -12   4  19  117.39   20.80
  12   4 -19   95.19   21.40
 -12  -4  19  124.69   28.40
 -12  -4  19  100.99   23.40
  12  -4 -19  129.69   21.40
  12  -4 -19  177.08   34.40
 -12  -4  19   62.99   19.60
  14   4 -21  -18.30   17.50
  14   4 -21    4.80   16.60
  14   4 -21   19.60   16.70
 -14   4  21   39.50   14.70
 -14   4  21   55.69   20.30
  14  -4 -21   20.30   14.60
 -14  -4  21    1.30   26.90
 -14  -4  21   18.00   21.20
  14  -4 -21    2.00   17.40
 -14  -4  21   12.60   15.80
  21   5 -14   37.80   14.80
 -21   5  14   28.20   26.60
 -21   5  14   34.70   16.10
  21   5 -14   26.40   12.20
 -21   5  14   71.99   21.40
  21  -5 -14   62.89   23.50
 -21  -5  14   40.10   11.50
 -21  -5  14   30.50   12.70
  21  -5 -14   32.40   19.60
  21  -5 -14   47.20   18.70
  19   5 -12   -3.40   11.60
 -19   5  12  -16.40   13.00
 -19   5  12   10.80   19.70
  19   5 -12    8.70    9.90
 -19   5  12    8.60   14.10
  19  -5 -12   10.70   12.50
  19  -5 -12   10.50   15.10
 -19  -5  12    6.20   10.70
  19  -5 -12    6.30   15.00
 -19  -5  12    3.00   10.20
  17   5 -10   14.50    9.30
 -17   5  10   13.30   15.10
 -17   5  10   10.90   17.00
 -17   5  10   34.90   15.90
  17   5 -10   23.60   11.60
  17  -5 -10    2.10   12.80
  17  -5 -10   20.40   15.50
  17  -5 -10   -8.60   13.50
 -17  -5  10   13.60    9.90
 -17  -5  10   22.80   10.70
 -15   5   8  341.67   39.60
 -15   5   8  322.67   37.70
  15   5  -8  309.37   26.70
  15   5  -8  269.87   25.60
 -15   5   8  304.77   32.40
 -15  -5   8  286.87   24.90
  15  -5  -8  328.57   40.20
  15  -5  -8  319.27   33.70
 -15  -5   8  251.47   25.10
[truncated: 8,535,344 more chars]
